# Supplementary material for: 3-Eth­oxy-2-(1,3-thia­zol-2-yl)isoindolin-1-one
Source: Acta Crystallogr Sect E Struct Rep Online. 2009 Sep 30;65(Pt 10):o2594. doi: 10.1107/S1600536809038884 (PMC2970224; doi:10.1107/S1600536809038884)
Supplement: Supplementary file 1 [file e-65-o2594-sup1.cif]

##############################################################################
###                                                                        ###
###        Electronic paper (Acta Crystallographica Section E)             ###
###                                                                        ###
##############################################################################
#                                                                            #
# This CIF contains the data in a paper accepted for publication in Acta     #
# Crystallographica Section E. It conforms to the requirements of Notes      #
# for Authors for Section E, and has been peer reviewed under the auspices   #
# of the IUCr Commission on Journals.                                        #
#                                                                            #
# Full details of the Crystallographic Information File format               #
# are given in the paper "The Crystallographic Information File (CIF):       #
# a New Standard Archive File for Crystallography" by S. R. Hall, F. H.      #
# Allen and I. D. Brown [Acta Cryst. (1991), A47, 655-685].                  #
#                                                                            #
# The current version of the core CIF dictionary is obtainable from          #
# ftp://ftp.iucr.org/pub/cif_core.dic. The current version number is 2.4.    #
#                                                                            #
# Software is freely available for graphical display of the structure(s) in  #
# this CIF.  For information consult the CIF home page http://www.iucr.org/  #
# cif/home.html                                                              #
#                                                                            #
# This file may be used for bona fide research purposes within the           #
# scientific community so long as proper attribution is given to the journal # 
# article from which it was obtained.                                        #
#                                                                            #
##############################################################################
                                             
data_I
_audit_creation_method     SHELXL-97
_chemical_name_systematic
;
3-Ethoxy-2-(1,3-thiazol-2-yl)isoindolin-1-one
;
_chemical_name_common     ?
_chemical_formula_moiety     'C13 H12 N2 O2 S'
_chemical_formula_sum     'C13 H12 N2 O2 S'
_chemical_formula_iupac     'C13 H12 N2 O2 S'
_chemical_formula_weight     260.31
_chemical_melting_point     ?
_symmetry_cell_setting     'monoclinic'
_symmetry_space_group_name_H-M     'P 21/n'
_symmetry_space_group_name_Hall     '-P 2yn'
loop_
    _symmetry_equiv_pos_as_xyz
    'x, y, z'
    '-x+1/2, y+1/2, -z+1/2'
    '-x, -y, -z'
    'x-1/2, -y-1/2, z-1/2'
_cell_length_a     8.0933(11)
_cell_length_b     9.1406(14)
_cell_length_c     17.2077(19)
_cell_angle_alpha     90.00
_cell_angle_beta     98.7200(10)
_cell_angle_gamma     90.00
_cell_volume     1258.3(3)
_cell_formula_units_Z     4
_cell_measurement_reflns_used     2091
_cell_measurement_theta_min     2.53
_cell_measurement_theta_max     26.614
_cell_measurement_temperature     298(2)
_exptl_crystal_description     'block'
_exptl_crystal_colour     colourless
_exptl_crystal_size_max     0.50
_exptl_crystal_size_mid     0.49
_exptl_crystal_size_min     0.47
_exptl_crystal_density_diffrn     1.374
_exptl_crystal_density_meas     ?
_exptl_crystal_density_method     'not measured'
_exptl_crystal_F_000     544
_exptl_absorpt_coefficient_mu     0.252
_exptl_absorpt_correction_type     multi-scan
_exptl_absorpt_process_details     '(SADABS; Sheldrick, 1996)'
_exptl_absorpt_correction_T_min     0.8843
_exptl_absorpt_correction_T_max     0.8907
_exptl_special_details
;
;
_diffrn_ambient_temperature     298(2)
_diffrn_radiation_type     MoK\a
_diffrn_radiation_wavelength     0.71073
_diffrn_radiation_source     'fine-focus sealed tube'
_diffrn_radiation_monochromator     graphite
_diffrn_measurement_device_type     'Siemens SMART CCD area-detector'
_diffrn_measurement_method     '\f and \w'
_diffrn_detector_area_resol_mean     ?
_diffrn_reflns_number     6305
_diffrn_reflns_av_R_equivalents     0.0309
_diffrn_reflns_av_sigmaI/netI     0.0323
_diffrn_reflns_theta_min     2.39
_diffrn_reflns_theta_max     25.10
_diffrn_reflns_theta_full     25.10
_diffrn_measured_fraction_theta_max     0.998
_diffrn_measured_fraction_theta_full     0.998
_diffrn_reflns_limit_h_min     -9
_diffrn_reflns_limit_h_max     9
_diffrn_reflns_limit_k_min     -10
_diffrn_reflns_limit_k_max     8
_diffrn_reflns_limit_l_min     -20
_diffrn_reflns_limit_l_max     18
_diffrn_standards_number     ?
_diffrn_standards_interval_count     ?
_diffrn_standards_interval_time     ?
_diffrn_standards_decay_%     ?
_reflns_number_total     2236
_reflns_number_gt     1554
_reflns_threshold_expression     I>2\s(I)
_refine_ls_structure_factor_coef     Fsqd
_refine_ls_matrix_type     full
_refine_ls_R_factor_all     0.0692
_refine_ls_R_factor_gt     0.0416
_refine_ls_wR_factor_gt     0.0964
_refine_ls_wR_factor_ref     0.1168
_refine_ls_goodness_of_fit_ref     1.041
_refine_ls_restrained_S_all     1.041
_refine_ls_number_reflns     2236
_refine_ls_number_parameters     164
_refine_ls_number_restraints     0
_refine_ls_hydrogen_treatment     constr
_refine_ls_weighting_scheme     calc
_refine_ls_weighting_details
         'calc w=1/[\s^2^(Fo^2^)+(0.0456P)^2^+0.5551P] where P=(Fo^2^+2Fc^2^)/3'
_atom_sites_solution_hydrogens     geom
_atom_sites_solution_primary     direct
_atom_sites_solution_secondary     difmap
_refine_ls_shift/su_max     0.000
_refine_ls_shift/su_mean     0.000
_refine_diff_density_max     0.195
_refine_diff_density_min     -0.236
_refine_ls_extinction_method     none
_refine_ls_extinction_coef     ?
loop_
    _atom_type_symbol
    _atom_type_description
    _atom_type_scat_dispersion_real
    _atom_type_scat_dispersion_imag
    _atom_type_scat_source
    'C' 'C' 0.0033 0.0016
                         'International Tables Vol C Tables 4.2.6.8 and 6.1.1.4'
    'H' 'H' 0.0000 0.0000
                         'International Tables Vol C Tables 4.2.6.8 and 6.1.1.4'
    'N' 'N' 0.0061 0.0033
                         'International Tables Vol C Tables 4.2.6.8 and 6.1.1.4'
    'O' 'O' 0.0106 0.0060
                         'International Tables Vol C Tables 4.2.6.8 and 6.1.1.4'
    'S' 'S' 0.1246 0.1234
                         'International Tables Vol C Tables 4.2.6.8 and 6.1.1.4'
_computing_data_collection     'SMART (Siemens, 1996)'
_computing_cell_refinement     'SAINT (Siemens, 1996)'
_computing_data_reduction     'SAINT (Siemens, 1996)'
_computing_structure_solution     'SHELXS97 (Sheldrick, 2008)'
_computing_structure_refinement     'SHELXL97 (Sheldrick, 2008)'
_computing_molecular_graphics     'SHELXTL (Sheldrick, 2008)'
_computing_publication_material     'SHELXTL (Sheldrick, 2008)'
loop_
    _atom_site_type_symbol
    _atom_site_label
    _atom_site_fract_x
    _atom_site_fract_y
    _atom_site_fract_z
    _atom_site_U_iso_or_equiv
    _atom_site_adp_type
    _atom_site_calc_flag
    _atom_site_refinement_flags
    _atom_site_occupancy
    _atom_site_disorder_assembly
    _atom_site_disorder_group
    S S1 0.40181(10) 0.62694(9) 0.23706(4) 0.0734(3) Uani d . 1 . .
    N N1 0.5832(2) 0.5184(2) 0.14152(12) 0.0558(6) Uani d . 1 . .
    N N2 0.3056(2) 0.4365(2) 0.11652(11) 0.0482(5) Uani d . 1 . .
    O O1 0.0910(2) 0.5044(2) 0.18270(11) 0.0663(5) Uani d . 1 . .
    O O2 0.44903(19) 0.23876(18) 0.06204(9) 0.0515(4) Uani d . 1 . .
    C C1 0.4324(3) 0.5174(3) 0.15857(14) 0.0479(6) Uani d . 1 . .
    C C2 0.6825(3) 0.6082(3) 0.19276(15) 0.0603(7) Uani d . 1 . .
    H H2 0.7953 0.6217 0.1899 0.072 Uiso calc R 1 . .
    C C3 0.6079(4) 0.6747(4) 0.24650(17) 0.0713(8) Uani d . 1 . .
    H H3 0.6608 0.7387 0.2843 0.086 Uiso calc R 1 . .
    C C4 0.1397(3) 0.4400(3) 0.12897(15) 0.0517(6) Uani d . 1 . .
    C C5 0.0457(3) 0.3538(3) 0.06545(14) 0.0491(6) Uani d . 1 . .
    C C6 0.1552(3) 0.3004(3) 0.01772(14) 0.0484(6) Uani d . 1 . .
    C C7 0.3314(3) 0.3506(3) 0.04657(13) 0.0463(6) Uani d . 1 . .
    H H7 0.3668 0.4169 0.0075 0.056 Uiso calc R 1 . .
    C C8 -0.1242(3) 0.3255(3) 0.04990(16) 0.0580(7) Uani d . 1 . .
    H H8 -0.1971 0.3625 0.0819 0.070 Uiso calc R 1 . .
    C C9 -0.1811(3) 0.2406(3) -0.01463(18) 0.0677(8) Uani d . 1 . .
    H H9 -0.2947 0.2200 -0.0265 0.081 Uiso calc R 1 . .
    C C10 -0.0725(4) 0.1850(3) -0.06238(18) 0.0689(8) Uani d . 1 . .
    H H10 -0.1140 0.1277 -0.1056 0.083 Uiso calc R 1 . .
    C C11 0.0976(3) 0.2142(3) -0.04631(16) 0.0605(7) Uani d . 1 . .
    H H11 0.1708 0.1764 -0.0780 0.073 Uiso calc R 1 . .
    C C12 0.4196(4) 0.1366(3) 0.12151(17) 0.0682(8) Uani d . 1 . .
    H H12A 0.3049 0.1023 0.1115 0.082 Uiso calc R 1 . .
    H H12B 0.4381 0.1833 0.1727 0.082 Uiso calc R 1 . .
    C C13 0.5357(4) 0.0121(3) 0.12016(18) 0.0747(9) Uani d . 1 . .
    H H13A 0.5135 -0.0360 0.0701 0.112 Uiso calc R 1 . .
    H H13B 0.5203 -0.0559 0.1610 0.112 Uiso calc R 1 . .
    H H13C 0.6488 0.0473 0.1286 0.112 Uiso calc R 1 . .
loop_
    _atom_site_aniso_label
    _atom_site_aniso_U_11
    _atom_site_aniso_U_22
    _atom_site_aniso_U_33
    _atom_site_aniso_U_12
    _atom_site_aniso_U_13
    _atom_site_aniso_U_23
    S1 0.0675(5) 0.0909(6) 0.0664(5) 0.0092(4) 0.0252(4) -0.0195(4)
    N1 0.0455(12) 0.0655(14) 0.0595(13) 0.0005(10) 0.0185(10) -0.0066(11)
    N2 0.0414(11) 0.0518(12) 0.0558(12) 0.0053(9) 0.0216(9) 0.0009(10)
    O1 0.0562(11) 0.0790(13) 0.0707(12) 0.0133(10) 0.0320(9) -0.0043(10)
    O2 0.0436(9) 0.0534(10) 0.0618(10) 0.0085(8) 0.0218(8) 0.0015(8)
    C1 0.0495(14) 0.0485(14) 0.0489(13) 0.0101(11) 0.0179(11) 0.0071(11)
    C2 0.0508(15) 0.0687(18) 0.0615(16) -0.0015(13) 0.0088(13) -0.0059(14)
    C3 0.0709(19) 0.082(2) 0.0600(17) 0.0074(16) 0.0064(14) -0.0130(16)
    C4 0.0445(14) 0.0542(15) 0.0612(15) 0.0114(12) 0.0237(12) 0.0133(13)
    C5 0.0424(13) 0.0491(14) 0.0590(15) 0.0065(11) 0.0177(11) 0.0150(12)
    C6 0.0435(14) 0.0473(14) 0.0570(15) 0.0023(11) 0.0164(11) 0.0109(12)
    C7 0.0408(13) 0.0480(14) 0.0536(14) 0.0065(11) 0.0183(11) 0.0053(11)
    C8 0.0441(15) 0.0623(17) 0.0712(18) 0.0083(13) 0.0200(13) 0.0185(15)
    C9 0.0441(15) 0.076(2) 0.084(2) -0.0033(14) 0.0124(14) 0.0152(17)
    C10 0.0607(18) 0.0698(19) 0.0747(19) -0.0109(15) 0.0059(14) -0.0009(16)
    C11 0.0529(16) 0.0644(17) 0.0672(17) 0.0014(13) 0.0186(13) 0.0014(15)
    C12 0.0670(18) 0.0639(18) 0.0779(19) 0.0119(14) 0.0242(15) 0.0180(15)
    C13 0.078(2) 0.0633(19) 0.078(2) 0.0156(16) -0.0028(16) 0.0035(16)
loop_
    _geom_bond_atom_site_label_1
    _geom_bond_atom_site_label_2
    _geom_bond_site_symmetry_2
    _geom_bond_distance
    _geom_bond_publ_flag
    S1 C3 . 1.708(3) ?
    S1 C1 . 1.729(2) ?
    N1 C1 . 1.298(3) ?
    N1 C2 . 1.372(3) ?
    N2 C1 . 1.378(3) ?
    N2 C4 . 1.392(3) ?
    N2 C7 . 1.478(3) ?
    O1 C4 . 1.211(3) ?
    O2 C7 . 1.395(3) ?
    O2 C12 . 1.432(3) ?
    C2 C3 . 1.326(4) ?
    C2 H2 . 0.9300 ?
    C3 H3 . 0.9300 ?
    C4 C5 . 1.464(4) ?
    C5 C6 . 1.385(3) ?
    C5 C8 . 1.385(3) ?
    C6 C11 . 1.377(4) ?
    C6 C7 . 1.509(3) ?
    C7 H7 . 0.9800 ?
    C8 C9 . 1.376(4) ?
    C8 H8 . 0.9300 ?
    C9 C10 . 1.388(4) ?
    C9 H9 . 0.9300 ?
    C10 C11 . 1.388(4) ?
    C10 H10 . 0.9300 ?
    C11 H11 . 0.9300 ?
    C12 C13 . 1.479(4) ?
    C12 H12A . 0.9700 ?
    C12 H12B . 0.9700 ?
    C13 H13A . 0.9600 ?
    C13 H13B . 0.9600 ?
    C13 H13C . 0.9600 ?
loop_
    _geom_angle_atom_site_label_1
    _geom_angle_atom_site_label_2
    _geom_angle_atom_site_label_3
    _geom_angle_site_symmetry_1
    _geom_angle_site_symmetry_3
    _geom_angle
    _geom_angle_publ_flag
    C3 S1 C1 . . 88.22(13) ?
    C1 N1 C2 . . 109.8(2) ?
    C1 N2 C4 . . 124.5(2) ?
    C1 N2 C7 . . 121.80(17) ?
    C4 N2 C7 . . 113.3(2) ?
    C7 O2 C12 . . 115.58(17) ?
    N1 C1 N2 . . 122.4(2) ?
    N1 C1 S1 . . 115.1(2) ?
    N2 C1 S1 . . 122.52(17) ?
    C3 C2 N1 . . 116.0(3) ?
    C3 C2 H2 . . 122.0 ?
    N1 C2 H2 . . 122.0 ?
    C2 C3 S1 . . 111.0(2) ?
    C2 C3 H3 . . 124.5 ?
    S1 C3 H3 . . 124.5 ?
    O1 C4 N2 . . 124.2(3) ?
    O1 C4 C5 . . 129.8(2) ?
    N2 C4 C5 . . 106.1(2) ?
    C6 C5 C8 . . 121.7(3) ?
    C6 C5 C4 . . 109.0(2) ?
    C8 C5 C4 . . 129.3(2) ?
    C11 C6 C5 . . 120.4(2) ?
    C11 C6 C7 . . 128.8(2) ?
    C5 C6 C7 . . 110.8(2) ?
    O2 C7 N2 . . 114.23(19) ?
    O2 C7 C6 . . 115.0(2) ?
    N2 C7 C6 . . 100.76(17) ?
    O2 C7 H7 . . 108.8 ?
    N2 C7 H7 . . 108.8 ?
    C6 C7 H7 . . 108.8 ?
    C9 C8 C5 . . 117.6(2) ?
    C9 C8 H8 . . 121.2 ?
    C5 C8 H8 . . 121.2 ?
    C8 C9 C10 . . 121.3(3) ?
    C8 C9 H9 . . 119.4 ?
    C10 C9 H9 . . 119.4 ?
    C11 C10 C9 . . 120.7(3) ?
    C11 C10 H10 . . 119.7 ?
    C9 C10 H10 . . 119.7 ?
    C6 C11 C10 . . 118.3(2) ?
    C6 C11 H11 . . 120.8 ?
    C10 C11 H11 . . 120.8 ?
    O2 C12 C13 . . 108.4(2) ?
    O2 C12 H12A . . 110.0 ?
    C13 C12 H12A . . 110.0 ?
    O2 C12 H12B . . 110.0 ?
    C13 C12 H12B . . 110.0 ?
    H12A C12 H12B . . 108.4 ?
    C12 C13 H13A . . 109.5 ?
    C12 C13 H13B . . 109.5 ?
    H13A C13 H13B . . 109.5 ?
    C12 C13 H13C . . 109.5 ?
    H13A C13 H13C . . 109.5 ?
    H13B C13 H13C . . 109.5 ?
data_global
_journal_date_recd_electronic     2009-09-13
_journal_date_accepted     2009-09-25
_journal_name_full     'Acta Crystallographica, Section E'
_journal_year     2009
_journal_volume     65
_journal_issue     10
_journal_page_first     o2594
_journal_page_last     o2594
_journal_paper_category     QO
_journal_coeditor_code     BX2243
_publ_contact_author_name     'Prof. Handong Yin'
_publ_contact_author_address
;
  College of Chemistry and Chemical Engineering
  Liaocheng University
  Shandong 252059
  People's Republic of China
;
_publ_contact_author_email     handongyin@163.com
_publ_contact_author_fax     '86 635 8239121'
_publ_contact_author_phone     '86 635 8239121'
_publ_section_title
;
3-Ethoxy-2-(1,3-thiazol-2-yl)isoindolin-1-one
;
loop_
    _publ_author_name
    _publ_author_address
    'Wenkuan Li'
;
  College of Chemistry and Chemical Engineering
  Liaocheng University
  Shandong 252059
  People's Republic of China
;
    'Handong Yin'
;
  College of Chemistry and Chemical Engineering
  Liaocheng University
  Shandong 252059
  People's Republic of China
;
    'Liyuan Wen'
;
  College of Chemistry and Chemical Engineering
  Liaocheng University
  Shandong 252059
  People's Republic of China
;
    'Jichun Cui'
;
  College of Chemistry and Chemical Engineering
  Liaocheng University
  Shandong 252059
  People's Republic of China
;
    'Daqi Wang'
;
  College of Chemistry and Chemical Engineering
  Liaocheng University
  Shandong 252059
  People's Republic of China
;
