# Supplementary material for: 3-Eth­oxy-2-(1,3-thia­zol-2-yl)isoindolin-1-one
Source: Acta Crystallogr Sect E Struct Rep Online. 2009 Sep 30;65(Pt 10):o2594. doi: 10.1107/S1600536809038884 (PMC2970224; doi:10.1107/S1600536809038884)
Supplement: Supplementary file 2 [file e-65-o2594-Isup2.hkl]

# 
# h,k,l, Fc-squared, Fo-squared, sigma(Fo-squared) and status flag 
# 
data_I
_shelx_title ' 081128d in P2(1)/n' 
_shelx_refln_list_code          4 
_shelx_F_calc_maximum      130.85 
_exptl_crystal_F_000       544.00 
_reflns_d_resolution_high  0.8378 
 
loop_ 
 _symmetry_equiv_pos_as_xyz 
 'x, y, z' 
 '-x+1/2, y+1/2, -z+1/2' 
 '-x, -y, -z' 
 'x-1/2, -y-1/2, z-1/2' 
 
_cell_length_a     8.0933 
_cell_length_b     9.1406 
_cell_length_c    17.2077 
_cell_angle_alpha  90.000 
_cell_angle_beta   98.720 
_cell_angle_gamma  90.000 
 
_shelx_F_squared_multiplier     1.000 
 
loop_ 
 _refln_index_h 
 _refln_index_k 
 _refln_index_l 
 _refln_F_squared_calc 
 _refln_F_squared_meas 
 _refln_F_squared_sigma 
 _refln_observed_status 
   2   0   0     4372.62     4520.88     99.02 o 
   4   0   0     6042.04     6491.40    143.23 o 
   6   0   0      459.29      441.99     11.09 o 
   8   0   0      224.37      191.23     12.11 o 
   1   1   0      143.08      161.33      4.07 o 
   2   1   0     1175.38     1195.93     32.18 o 
   3   1   0      987.83      942.42     13.58 o 
   4   1   0      139.78      147.54      4.08 o 
   5   1   0       20.48       23.28      4.04 o 
   6   1   0      221.12      208.84      5.97 o 
   7   1   0      153.25      141.97      7.09 o 
   8   1   0       13.58       13.80      3.98 o 
   9   1   0        0.02       -3.76      3.72 o 
   0   2   0       55.83       35.23      1.58 o 
   1   2   0     1089.79     1078.83     13.37 o 
   2   2   0      128.61      125.18      2.39 o 
   3   2   0     1094.50     1023.11     10.91 o 
   4   2   0       14.18       18.27      1.71 o 
   5   2   0      123.36      120.84      6.80 o 
   6   2   0       58.31       65.39      4.65 o 
   7   2   0      547.74      536.93     20.82 o 
   8   2   0        0.03       -1.50      2.54 o 
   9   2   0        5.58        1.98      3.33 o 
   1   3   0      676.71      650.90      9.43 o 
   2   3   0      273.26      265.64      4.20 o 
   3   3   0      180.76      178.76      3.52 o 
   4   3   0      888.00      968.52     12.43 o 
   5   3   0      122.19      122.84      3.65 o 
   6   3   0        0.47        3.86      2.36 o 
   7   3   0        0.90       -3.29      2.19 o 
   8   3   0        5.42        7.30      2.81 o 
   9   3   0       13.75       16.93      3.72 o 
   1   4   0      213.30      216.78      5.55 o 
   2   4   0      404.14      463.68      8.11 o 
   3   4   0        5.40       10.09      1.64 o 
   4   4   0      133.12      116.35      3.17 o 
   5   4   0        1.39        4.46      2.09 o 
   6   4   0        1.76        0.95      2.83 o 
   7   4   0       10.81        4.74      3.56 o 
   8   4   0       18.21       18.46      4.60 o 
   1   5   0      131.46      128.56      3.20 o 
   2   5   0        9.79        2.80      1.73 o 
   3   5   0      134.08      122.82      3.65 o 
   4   5   0       45.48       59.60      4.33 o 
   5   5   0       30.75       34.03      3.38 o 
   6   5   0      116.44      112.22      6.23 o 
   7   5   0       29.81       20.07      4.48 o 
   8   5   0        7.09       16.86      4.75 o 
   0   6   0      531.68      550.63     11.82 o 
   1   6   0      245.95      240.81      4.93 o 
   2   6   0      404.42      397.43      6.79 o 
   3   6   0      114.16      114.79      9.84 o 
   4   6   0       78.54       88.21      5.36 o 
   5   6   0       23.28       26.42      4.32 o 
   6   6   0      101.56      102.30      6.38 o 
   7   6   0       26.21       27.48      4.94 o 
   1   7   0        2.34        1.92      1.64 o 
   2   7   0       16.40       13.29      2.76 o 
   3   7   0       53.58       59.75      4.38 o 
   4   7   0       21.40       27.85      3.63 o 
   5   7   0       26.99       27.61      4.91 o 
   6   7   0       82.80       91.79      6.44 o 
   7   7   0       13.45       11.56      6.98 o 
   0   8   0      178.77      174.16     13.01 o 
   1   8   0        0.44        5.34      2.51 o 
   2   8   0      152.18      156.83      5.87 o 
   3   8   0       21.31       15.40      3.39 o 
   4   8   0        0.65       -3.73      2.48 o 
   5   8   0       10.65        9.03      3.62 o 
   6   8   0       49.30       76.22      7.43 o 
   1   9   0        3.89       -0.30      2.82 o 
   2   9   0        1.50        3.53      2.97 o 
   3   9   0        8.44        9.15      3.35 o 
   4   9   0       25.50       34.39      4.66 o 
   5   9   0       19.40       18.56      5.12 o 
   0  10   0        5.41       15.36      6.57 o 
   1  10   0       18.40       27.15      8.99 o 
   2  10   0        0.01       -2.11      3.39 o 
   3  10   0       27.70       35.28      4.92 o 
  -9   0   1        0.79       -1.58      4.59 o 
  -7   0   1       29.91       17.65      5.43 o 
  -5   0   1       10.64        7.56      3.58 o 
  -3   0   1      848.42      784.21     20.84 o 
  -1   0   1     2547.94     2442.84     36.70 o 
   1   0   1     2667.75     2795.57     61.40 o 
   3   0   1     7050.46     6907.85    150.57 o 
   5   0   1      601.61      653.43     20.42 o 
   7   0   1      267.97      262.53     13.48 o 
   9   0   1       46.25       41.51      8.10 o 
  -9   1   1        5.86        4.37      3.77 o 
  -8   1   1        3.52        0.29      3.06 o 
  -7   1   1       44.87       41.77      5.16 o 
  -6   1   1        3.07        5.92      2.81 o 
  -5   1   1      591.13      622.60     22.62 o 
  -4   1   1      399.68      396.11      7.32 o 
  -3   1   1     1981.50     1986.52     29.32 o 
  -2   1   1      174.36      143.47      3.41 o 
  -1   1   1        4.72        6.69      0.66 o 
   0   1   1     5269.79     4974.66     68.27 o 
   1   1   1     3838.55     3634.28     96.39 o 
   2   1   1      764.02      734.88     10.47 o 
   3   1   1       41.05       40.51      3.03 o 
   4   1   1      409.84      418.17      7.83 o 
   5   1   1       72.47       75.09      3.37 o 
   6   1   1       42.61       47.74      3.64 o 
   7   1   1      101.36      102.66      6.14 o 
   8   1   1       14.44       12.01      3.92 o 
   9   1   1       27.76       34.04      5.92 o 
  -9   2   1        1.15        2.16      3.34 o 
  -8   2   1        4.57       -0.08      2.40 o 
  -7   2   1       23.62       36.44      3.71 o 
  -6   2   1      197.61      186.44      5.62 o 
  -5   2   1      146.47      130.31      3.55 o 
  -4   2   1       23.34       35.75      1.78 o 
  -3   2   1      956.18     1070.13     11.38 o 
  -2   2   1      410.64      428.86      8.22 o 
  -1   2   1      638.72      665.32     11.94 o 
   0   2   1     3811.81     3693.30     62.92 o 
   1   2   1     4800.25     4874.48     51.74 o 
   2   2   1      260.16      234.37      6.02 o 
   3   2   1      313.70      329.76      5.84 o 
   4   2   1     2344.57     2470.25     27.85 o 
   5   2   1       92.96       98.91      4.83 o 
   6   2   1      403.56      378.60     10.40 o 
   7   2   1       66.94       59.93      8.22 o 
   8   2   1        4.13        1.16      2.49 o 
   9   2   1        0.63       -1.26      2.75 o 
  -9   3   1        9.53        7.81      3.28 o 
  -8   3   1      142.94      142.57      5.88 o 
  -7   3   1       33.66       34.68      3.63 o 
  -6   3   1     1008.26      992.21     16.38 o 
  -5   3   1        5.19        3.88      1.31 o 
  -4   3   1       20.44       16.48      1.69 o 
  -3   3   1      250.80      286.48      4.80 o 
  -2   3   1     1170.83     1050.54     14.52 o 
  -1   3   1      115.52      123.69      2.91 o 
   0   3   1       39.39       40.46      1.81 o 
   1   3   1     4222.45     4373.46     41.40 o 
   2   3   1       36.29       29.97      1.36 o 
   3   3   1      277.37      267.97      4.47 o 
   4   3   1      170.37      167.03      4.67 o 
   5   3   1      635.24      624.13     11.05 o 
   6   3   1       40.47       44.57      3.00 o 
   7   3   1        3.07        1.18      2.23 o 
   8   3   1        4.56        1.44      2.70 o 
   9   3   1        9.23        7.19      7.09 o 
  -8   4   1        2.81        8.78      6.24 o 
  -7   4   1      154.80      166.64      7.84 o 
  -6   4   1      189.74      190.06      7.95 o 
  -5   4   1        0.13       -0.33      1.79 o 
  -4   4   1        9.61        8.86      1.54 o 
  -3   4   1     2816.40     2997.57     45.31 o 
  -2   4   1        5.89        8.49      1.39 o 
  -1   4   1      482.87      521.07      8.42 o 
   0   4   1        2.71        1.40      1.38 o 
   1   4   1       70.63       75.03      2.19 o 
   2   4   1      167.94      179.77      3.50 o 
   3   4   1      168.52      180.48      3.60 o 
   4   4   1       22.84       23.29      2.58 o 
   5   4   1       20.48       18.82      2.55 o 
   6   4   1       92.51       92.46      4.40 o 
   7   4   1        5.96        4.24      3.27 o 
   8   4   1        0.08       -0.82      5.20 o 
  -8   5   1       14.60        6.51      4.26 o 
  -7   5   1       90.71       95.53      6.96 o 
  -6   5   1       45.16       54.18      7.51 o 
  -5   5   1        6.92        5.16      3.02 o 
  -4   5   1        5.83        4.77      2.62 o 
  -3   5   1       21.78       30.92      2.44 o 
  -2   5   1      263.02      236.61      5.28 o 
  -1   5   1      284.53      265.31      5.65 o 
   0   5   1       37.54       39.82      2.00 o 
   1   5   1      123.61      125.87      3.18 o 
   2   5   1      450.92      435.13      6.72 o 
   3   5   1      135.68      129.73      7.17 o 
   4   5   1      249.45      231.54      8.37 o 
   5   5   1       26.28       32.71      3.31 o 
   6   5   1       62.28       62.59      5.64 o 
   7   5   1        6.47        2.31      3.21 o 
   8   5   1       66.43       89.91     11.58 o 
  -8   6   1       19.65       18.53      5.25 o 
  -7   6   1        0.70       -3.12      3.51 o 
  -6   6   1        0.01        2.60      6.75 o 
  -5   6   1        7.50        6.03      3.34 o 
  -4   6   1        2.51        2.32      2.84 o 
  -3   6   1       44.39       51.91      4.29 o 
  -2   6   1       27.01       37.32      2.79 o 
  -1   6   1       30.35       32.09      2.39 o 
   0   6   1      359.56      365.79      6.37 o 
   1   6   1       70.14       65.88      2.65 o 
   2   6   1       22.29       20.57      2.63 o 
   3   6   1        2.09       -0.83      1.98 o 
   4   6   1      319.68      331.43     10.07 o 
   5   6   1       16.35       15.34      4.98 o 
   6   6   1        2.74        6.65      3.66 o 
   7   6   1        5.72       12.49      6.57 o 
  -7   7   1        3.72        6.49      5.16 o 
  -6   7   1        5.66        8.61      4.12 o 
  -5   7   1       39.30       43.02      5.37 o 
  -4   7   1       21.83       27.21      4.40 o 
  -3   7   1      189.16      183.01      7.45 o 
  -2   7   1        8.95        9.15      2.48 o 
  -1   7   1        0.22       -1.41      1.52 o 
   0   7   1       96.70       97.02      3.45 o 
   1   7   1        5.60        3.34      1.72 o 
   2   7   1      142.67      154.49      7.69 o 
   3   7   1       21.93       23.81      3.34 o 
   4   7   1        0.02       -3.43      2.28 o 
   5   7   1       71.28       73.07      5.29 o 
   6   7   1       77.20       85.18      7.13 o 
   7   7   1        4.48        6.79      8.97 o 
  -6   8   1        9.59        8.09      4.60 o 
  -5   8   1       80.87       85.85      5.72 o 
  -4   8   1        9.09        1.72      2.88 o 
  -3   8   1      157.51      165.28      6.21 o 
  -2   8   1        1.03       -1.57      2.46 o 
  -1   8   1       92.00       86.06      3.61 o 
   0   8   1       16.58       24.27      2.69 o 
   1   8   1      221.91      234.82      6.91 o 
   2   8   1       80.12       77.51      4.49 o 
   3   8   1      130.97      134.17      6.13 o 
   4   8   1       37.88       56.51      7.96 o 
   5   8   1        4.69        6.94      4.03 o 
   6   8   1       48.93       59.41      6.85 o 
  -5   9   1       36.18       48.00      5.25 o 
  -4   9   1        1.20       -0.06      3.15 o 
  -3   9   1        9.43        8.01      3.41 o 
  -2   9   1        0.00       -0.38      2.90 o 
  -1   9   1       17.44       22.27      3.57 o 
   0   9   1       77.82       74.36      4.47 o 
   1   9   1        6.28        3.86      3.17 o 
   2   9   1        0.45       -1.12      2.53 o 
   3   9   1       25.76       30.22      4.30 o 
   4   9   1       14.25        7.45      4.41 o 
   5   9   1        2.67       -0.62      4.08 o 
  -3  10   1       13.55       26.94      4.53 o 
  -2  10   1       13.51       11.64      3.72 o 
  -1  10   1        0.92       -2.43      3.88 o 
   0  10   1       93.60       98.03      7.24 o 
   1  10   1       25.60       26.95      4.66 o 
   2  10   1        0.57        0.67      3.29 o 
   3  10   1        7.87        4.12      4.47 o 
  -8   0   2        9.02        7.72      4.83 o 
  -6   0   2      391.67      336.33     14.40 o 
  -4   0   2     1024.66     1206.05     31.46 o 
  -2   0   2      192.60      164.79      4.15 o 
   0   0   2      719.47      790.13     13.81 o 
   2   0   2      273.49      274.69      8.33 o 
   4   0   2       16.74        1.07      2.33 o 
   6   0   2      674.58      707.06     15.63 o 
   8   0   2       71.49       83.92      9.95 o 
  -9   1   2       13.02       11.61      4.34 o 
  -8   1   2       29.55       31.50      5.15 o 
  -7   1   2       15.13       11.31      3.70 o 
  -6   1   2       59.39       61.06      4.78 o 
  -5   1   2      166.41      164.82      4.48 o 
  -4   1   2      224.73      232.09      7.51 o 
  -3   1   2       73.22       69.18      1.93 o 
  -2   1   2     1684.08     1593.53     17.35 o 
  -1   1   2     5757.72     5445.08     94.59 o 
   0   1   2     1716.58     1708.95     16.65 o 
   1   1   2       35.01       35.10      0.86 o 
   2   1   2      382.03      332.49      5.58 o 
   3   1   2      290.88      288.96      6.11 o 
   4   1   2       73.26       70.62      3.01 o 
   5   1   2      113.83      117.43      4.25 o 
   6   1   2        2.70        3.64      2.29 o 
   7   1   2       60.73       70.56      6.94 o 
   8   1   2        1.43       -3.02      3.31 o 
   9   1   2        0.17       -3.69      3.64 o 
  -9   2   2        0.56        0.26      3.11 o 
  -8   2   2       34.18       34.33      4.75 o 
  -7   2   2        5.26        1.61      2.37 o 
  -6   2   2        7.85        6.51      2.19 o 
  -5   2   2      591.01      628.21      8.15 o 
  -4   2   2     2023.63     2186.94     22.04 o 
  -3   2   2      951.92      974.47     10.54 o 
  -2   2   2     1196.70     1222.60     17.72 o 
  -1   2   2     1921.74     1899.60     29.91 o 
   0   2   2    10545.58    10318.00    107.83 o 
   1   2   2     7723.31     7512.37    146.06 o 
   2   2   2     2947.35     3112.33     56.00 o 
   3   2   2      695.53      671.26     13.13 o 
   4   2   2       99.29       86.30      4.27 o 
   5   2   2      196.89      202.05      5.59 o 
   6   2   2       33.46       38.50      4.51 o 
   7   2   2       11.98       14.62      5.69 o 
   8   2   2       32.03       30.99      5.04 o 
   9   2   2        5.52       -1.37      5.21 o 
  -9   3   2       26.89       34.37      4.57 o 
  -8   3   2       28.34       26.52      4.28 o 
  -7   3   2        0.01       -1.87      2.15 o 
  -6   3   2      139.32      136.58      5.14 o 
  -5   3   2      609.29      574.10      7.76 o 
  -4   3   2        2.98        1.44      1.43 o 
  -3   3   2     1098.91     1151.51     16.38 o 
  -2   3   2        0.14        2.12      1.01 o 
  -1   3   2      216.51      212.32      5.34 o 
   0   3   2      286.65      293.15      5.24 o 
   1   3   2     4067.81     4124.22     54.36 o 
   2   3   2     1209.59     1380.83     16.68 o 
   3   3   2       25.30       20.68      1.99 o 
   4   3   2      115.07      118.51      3.96 o 
   5   3   2      113.08      113.59      5.83 o 
   6   3   2      276.93      282.70      6.97 o 
   7   3   2        1.88        2.89      2.31 o 
   8   3   2       29.26       26.36      7.49 o 
  -8   4   2       31.42       38.22      5.96 o 
  -7   4   2      222.34      221.79      9.09 o 
  -6   4   2      139.94      141.15      9.17 o 
  -5   4   2        3.35        3.95      2.71 o 
  -4   4   2       73.00       84.28      5.41 o 
  -3   4   2       58.45       69.33      3.51 o 
  -2   4   2      362.97      370.68      6.80 o 
  -1   4   2      103.61      108.44      3.16 o 
   0   4   2     1144.68     1137.83     23.80 o 
   1   4   2      238.18      264.53      4.37 o 
   2   4   2      263.50      292.37      4.27 o 
   3   4   2       81.21       94.04      3.48 o 
   4   4   2      112.83      107.10      6.69 o 
   5   4   2        0.62       -1.48      1.86 o 
   6   4   2       10.87        8.57      2.57 o 
   7   4   2       17.19       10.88      3.77 o 
   8   4   2       10.56        9.25      5.92 o 
  -8   5   2       28.73       44.13      6.17 o 
  -7   5   2       58.24       59.23      6.17 o 
  -6   5   2      286.16      301.08     17.40 o 
  -5   5   2       92.86       86.93      5.30 o 
  -4   5   2        2.06        0.43      1.60 o 
  -3   5   2       15.24       16.62      2.04 o 
  -2   5   2      365.06      355.23      7.00 o 
  -1   5   2       58.48       61.39      8.30 o 
   0   5   2        2.75        1.88      1.11 o 
   1   5   2      161.11      151.91      3.44 o 
   2   5   2        0.95        0.02      1.36 o 
   3   5   2        1.58        0.97      1.58 o 
   4   5   2       10.23       13.62      2.24 o 
   5   5   2       25.17       26.63      3.13 o 
   6   5   2       27.77       36.87      3.73 o 
   7   5   2       12.71       10.41      6.35 o 
   8   5   2       19.78       21.20      7.94 o 
  -8   6   2        2.00        2.83      4.44 o 
  -7   6   2       26.46       22.30      5.21 o 
  -6   6   2      240.09      246.30     15.43 o 
  -5   6   2        1.62       -0.67      2.86 o 
  -4   6   2      106.39      119.71      6.04 o 
  -3   6   2      371.09      368.36      7.71 o 
  -2   6   2        5.25        8.66      1.97 o 
  -1   6   2      172.33      171.57      4.88 o 
   0   6   2       49.62       52.47      2.48 o 
   1   6   2        1.66       20.08     14.99 o 
   2   6   2      121.63      114.21      4.33 o 
   3   6   2      250.88      250.48     10.69 o 
   4   6   2       75.96       73.24      3.74 o 
   5   6   2       74.32       67.76      4.05 o 
   6   6   2        2.53       -1.12      3.23 o 
   7   6   2       46.87       69.66     14.68 o 
  -7   7   2        3.34        6.76      4.18 o 
  -6   7   2       88.63       80.38      6.70 o 
  -5   7   2        0.33       -1.87      3.45 o 
  -4   7   2       29.93       25.58      4.47 o 
  -3   7   2       84.17       83.82      5.46 o 
  -2   7   2      383.49      365.35      7.98 o 
  -1   7   2       17.19       17.39      2.51 o 
   0   7   2        2.87        1.99      1.69 o 
   1   7   2      135.68      143.28      5.07 o 
   2   7   2        1.89       -0.71      2.14 o 
   3   7   2        1.61       -2.79      2.25 o 
   4   7   2        3.32        1.21      2.60 o 
   5   7   2      147.91      171.74      8.33 o 
   6   7   2       33.46       34.42      5.57 o 
   7   7   2       41.83       59.56      7.72 o 
  -6   8   2       46.99       76.14      7.30 o 
  -5   8   2       48.15       62.23      6.45 o 
  -4   8   2       19.15       19.81      4.49 o 
  -3   8   2        2.40       -2.42      2.47 o 
  -2   8   2        6.39        8.41      2.74 o 
  -1   8   2       13.95       11.29      2.27 o 
   0   8   2      114.37      112.56      4.84 o 
   1   8   2       69.20       76.41      4.71 o 
   2   8   2        0.91        0.37      2.68 o 
   3   8   2       68.66       83.80      5.25 o 
   4   8   2      122.72      107.91     11.36 o 
   5   8   2        3.42        2.45      3.81 o 
   6   8   2        0.13        5.15      4.23 o 
  -5   9   2       16.87       18.14      7.17 o 
  -4   9   2        0.92       -4.34      2.90 o 
  -3   9   2        2.39        6.36      3.29 o 
  -2   9   2      130.11      150.17      6.22 o 
  -1   9   2        7.30        2.99      3.60 o 
   0   9   2        2.98        5.98      2.95 o 
   1   9   2       35.13       33.89      4.30 o 
   2   9   2       16.38       22.37      3.85 o 
   3   9   2       22.38       26.15      4.95 o 
   4   9   2       10.83       -0.76      3.86 o 
   5   9   2        1.78       -1.24      3.93 o 
  -3  10   2        2.84       -1.71      3.43 o 
  -2  10   2        6.99        3.05      4.03 o 
  -1  10   2        8.44        8.16      4.66 o 
   0  10   2       12.36       18.93      4.76 o 
   1  10   2       49.88       55.71      5.01 o 
   2  10   2       12.36       11.88      5.57 o 
   3  10   2       11.79       11.49      4.76 o 
  -9   0   3        0.04        2.46      5.28 o 
  -7   0   3      394.47      406.04     17.35 o 
  -5   0   3       13.91        7.70      3.40 o 
  -3   0   3     1489.87     1503.79     24.94 o 
  -1   0   3    15753.00    14825.28    179.34 o 
   1   0   3     1836.72     1900.19     28.72 o 
   3   0   3        0.80        3.83      2.03 o 
   5   0   3       11.38       17.23      3.09 o 
   7   0   3      905.97      887.57     19.63 o 
   9   0   3       10.61        8.38      5.68 o 
  -9   1   3        7.06        4.88      4.06 o 
  -8   1   3        1.87       -2.29      3.19 o 
  -7   1   3      240.17      226.42      8.98 o 
  -6   1   3       23.22       21.36      4.98 o 
  -5   1   3      263.13      236.67      4.70 o 
  -4   1   3     2246.61     2475.31     37.09 o 
  -3   1   3        2.10        5.19      1.05 o 
  -2   1   3       49.33       44.17      1.34 o 
  -1   1   3     5434.16     5378.98     50.33 o 
   0   1   3     5108.09     5159.60     58.35 o 
   1   1   3     8214.44     8045.77     83.90 o 
   2   1   3      118.56      130.61      2.13 o 
   3   1   3      763.93      890.60     13.29 o 
   4   1   3       14.52       19.18      3.20 o 
   5   1   3      334.30      351.78      7.73 o 
   6   1   3      403.55      404.63      9.02 o 
   7   1   3       96.64       82.36      4.62 o 
   8   1   3       64.40       66.85      6.37 o 
   9   1   3        9.10        9.01      6.47 o 
  -9   2   3        7.39        8.85      3.37 o 
  -8   2   3        6.06        2.46      2.94 o 
  -7   2   3      229.38      212.53      7.91 o 
  -6   2   3      248.69      214.10      6.15 o 
  -5   2   3       96.86       98.64      3.62 o 
  -4   2   3      540.64      555.77      7.74 o 
  -3   2   3        5.39        7.35      1.18 o 
  -2   2   3      307.67      302.10      6.37 o 
  -1   2   3      212.49      225.89      4.13 o 
   0   2   3    17121.54    15541.41    332.31 o 
   1   2   3       48.52       39.20      1.82 o 
   2   2   3      101.13      102.09      4.95 o 
   3   2   3     2876.16     3163.88     27.64 o 
   4   2   3     1567.17     1618.05     33.51 o 
   5   2   3      508.39      522.27      9.99 o 
   6   2   3       25.74       22.63      3.16 o 
   7   2   3        5.61        1.88      3.26 o 
   8   2   3        2.90        5.30      5.36 o 
   9   2   3        1.69        3.30      6.20 o 
  -9   3   3       15.92       11.27      3.57 o 
  -8   3   3       48.51       61.91      5.06 o 
  -7   3   3        4.33        4.80      2.81 o 
  -6   3   3        6.26        7.65      2.06 o 
  -5   3   3        2.98        4.39      2.45 o 
  -4   3   3        8.84        7.35      1.65 o 
  -3   3   3      751.09      770.97     11.92 o 
  -2   3   3      449.13      419.44      7.15 o 
  -1   3   3      541.42      537.89      8.48 o 
   0   3   3     2856.11     2991.29     60.86 o 
   1   3   3      133.20      119.76      2.80 o 
   2   3   3       11.06        6.40      1.18 o 
   3   3   3      274.31      322.75      5.57 o 
   4   3   3     1222.36     1308.56     19.38 o 
   5   3   3        1.60        1.32      1.57 o 
   6   3   3       96.61       84.69      3.59 o 
   7   3   3        0.59       -3.88      4.40 o 
   8   3   3        0.01       -0.05      5.36 o 
  -8   4   3       29.71       21.71      4.61 o 
  -7   4   3       21.99       21.13      4.48 o 
  -6   4   3       27.43       32.34      4.79 o 
  -5   4   3       35.40       44.84      3.30 o 
  -4   4   3      153.18      161.61      4.71 o 
  -3   4   3       19.32       15.60      1.84 o 
  -2   4   3      382.98      377.58      7.00 o 
  -1   4   3        1.61        2.12      1.20 o 
   0   4   3      723.55      748.93     13.39 o 
   1   4   3        1.77        6.29      1.03 o 
   2   4   3       87.69      105.23      6.12 o 
   3   4   3       74.51       60.61      2.53 o 
   4   4   3       72.50       66.92      3.08 o 
   5   4   3       27.47       26.98      2.59 o 
   6   4   3       47.41       48.55      4.09 o 
   7   4   3       41.31       49.19      5.43 o 
   8   4   3       26.57       32.51      5.13 o 
  -8   5   3       44.98       47.78      6.14 o 
  -7   5   3       27.65       34.88      5.82 o 
  -6   5   3      556.21      554.55     14.85 o 
  -5   5   3      589.57      592.92     19.84 o 
  -4   5   3       74.05       86.95      3.74 o 
  -3   5   3      339.29      340.54      7.13 o 
  -2   5   3     1195.17     1211.72     17.70 o 
  -1   5   3      272.66      255.34      5.66 o 
   0   5   3       80.10       79.85      3.19 o 
   1   5   3       40.37       45.74      2.09 o 
   2   5   3        0.49       -1.80      1.20 o 
   3   5   3        7.09        2.79      1.66 o 
   4   5   3      240.17      235.08      5.55 o 
   5   5   3       15.13       15.67      2.51 o 
   6   5   3       64.05       60.32      4.70 o 
   7   5   3        2.95        5.86      3.92 o 
   8   5   3        0.32        3.51      3.89 o 
  -8   6   3        8.41       12.25      4.92 o 
  -7   6   3        1.55       -1.53      3.88 o 
  -6   6   3       41.50       60.85      6.07 o 
  -5   6   3      112.65      106.07      8.33 o 
  -4   6   3        1.76       -3.57      4.04 o 
  -3   6   3       83.39       75.33      4.37 o 
  -2   6   3      376.44      389.99      8.01 o 
  -1   6   3       33.17       39.80      2.99 o 
   0   6   3       88.08       69.95      2.80 o 
   1   6   3      387.51      414.65      8.00 o 
   2   6   3        0.02       -0.60      1.85 o 
   3   6   3      125.75      133.45      4.30 o 
   4   6   3        0.38       -2.70      1.80 o 
   5   6   3       47.58       55.14      4.57 o 
   6   6   3       13.13       16.32      3.46 o 
   7   6   3        0.01       -2.57      3.50 o 
  -7   7   3        7.58       10.74      4.77 o 
  -6   7   3       75.16       86.33      7.31 o 
  -5   7   3        7.45        6.16      3.76 o 
  -4   7   3       53.04       69.02      6.01 o 
  -3   7   3        1.70        0.36      2.72 o 
  -2   7   3        2.48        2.84      2.05 o 
  -1   7   3       52.88       54.90      3.05 o 
   0   7   3        3.96        5.18      1.75 o 
   1   7   3      189.61      183.87      5.72 o 
   2   7   3       17.97       24.05      3.14 o 
   3   7   3       44.42       45.18      4.05 o 
   4   7   3        0.08        2.48      4.59 o 
   5   7   3       18.35       11.21      4.09 o 
   6   7   3        0.78        3.04      3.78 o 
  -6   8   3        6.72        7.75      7.18 o 
  -5   8   3        2.15       -3.69      3.56 o 
  -4   8   3       13.31        7.98      4.13 o 
  -3   8   3        7.62        6.69      3.61 o 
  -2   8   3       50.21       60.05      4.38 o 
  -1   8   3       25.75       31.39      2.95 o 
   0   8   3       13.99       13.44      2.88 o 
   1   8   3       55.52       65.13      4.63 o 
   2   8   3        7.94       10.77      2.97 o 
   3   8   3       21.08       32.96      5.05 o 
   4   8   3       17.52       16.41      4.39 o 
   5   8   3        7.52        1.83      3.95 o 
   6   8   3        0.00        1.07      4.18 o 
  -5   9   3        1.80       -5.83      4.09 o 
  -4   9   3       16.68       11.47      3.73 o 
  -3   9   3        0.65        4.73      3.12 o 
  -2   9   3       27.88       36.66      4.22 o 
  -1   9   3       22.16       33.80      8.10 o 
   0   9   3       35.97       39.51      4.18 o 
   1   9   3        8.33        9.96      3.24 o 
   2   9   3       77.68       81.51     14.42 o 
   3   9   3       18.53       16.04      5.84 o 
   4   9   3        0.16       -0.98      3.82 o 
   5   9   3       11.68       11.11      4.78 o 
  -3  10   3       33.38       28.54      4.41 o 
  -2  10   3        1.98       -1.79      3.86 o 
  -1  10   3        0.70       -2.52      7.21 o 
   0  10   3       15.06        9.58      4.19 o 
   1  10   3       36.28       32.05      6.16 o 
   2  10   3        0.05        3.30      4.06 o 
   3  10   3        0.10        2.84      4.17 o 
  -8   0   4       88.18       75.94      8.12 o 
  -6   0   4       18.46        9.04      4.22 o 
  -4   0   4      493.33      494.02     13.52 o 
  -2   0   4     4575.78     4373.42     65.75 o 
   0   0   4        9.65       10.60      0.82 o 
   2   0   4      360.43      380.63      7.19 o 
   4   0   4     1170.84     1307.38     22.21 o 
   6   0   4        8.07        8.92      3.50 o 
   8   0   4       13.01       14.78      5.97 o 
  -9   1   4        3.47        6.32      6.25 o 
  -8   1   4       18.62       13.90      3.93 o 
  -7   1   4       45.23       43.59      5.29 o 
  -6   1   4       73.77       60.57      8.17 o 
  -5   1   4      113.01      106.88      5.46 o 
  -4   1   4      506.51      478.10      6.92 o 
  -3   1   4      899.24      939.80     11.61 o 
  -2   1   4      189.56      165.50      2.79 o 
  -1   1   4     1718.94     1684.71     18.68 o 
   0   1   4     3698.02     3780.18     39.99 o 
   1   1   4     1522.16     1462.33     16.11 o 
   2   1   4      600.21      609.37      6.81 o 
   3   1   4      728.64      796.47      8.97 o 
   4   1   4      134.63      118.93      2.75 o 
   5   1   4      327.53      325.20      7.66 o 
   6   1   4        9.85        6.69      2.44 o 
   7   1   4      200.04      199.70      6.66 o 
   8   1   4       47.53       44.94      9.04 o 
   9   1   4        7.96        9.47      6.15 o 
  -9   2   4        4.33        7.42      3.31 o 
  -8   2   4       98.39       84.90      7.89 o 
  -7   2   4      115.35      108.68      5.08 o 
  -6   2   4        6.18        3.83      1.75 o 
  -5   2   4       62.09       56.56      2.66 o 
  -4   2   4      717.55      778.66     10.70 o 
  -3   2   4     1369.87     1370.40     19.22 o 
  -2   2   4       89.39       84.30      3.39 o 
  -1   2   4     1071.50     1132.04     13.05 o 
   0   2   4    12381.47    11710.37    290.05 o 
   1   2   4        0.40        1.14      0.51 o 
   2   2   4        1.55        0.72      0.80 o 
   3   2   4        0.11        1.40      0.77 o 
   4   2   4       66.26       65.05      2.26 o 
   5   2   4       64.52       56.81      2.85 o 
   6   2   4       14.54       11.32      2.32 o 
   7   2   4       27.95       32.52      5.14 o 
   8   2   4        3.46       -1.80      5.15 o 
  -9   3   4        7.68        7.24      3.38 o 
  -8   3   4       60.74       67.12      7.17 o 
  -7   3   4      525.65      520.68     11.32 o 
  -6   3   4       21.02       19.44      2.36 o 
  -5   3   4      496.62      472.00      9.45 o 
  -4   3   4      158.14      160.94      4.65 o 
  -3   3   4      122.21      120.52      3.71 o 
  -2   3   4     1390.61     1406.49     25.97 o 
  -1   3   4      537.57      486.86      8.08 o 
   0   3   4     1037.13     1068.58     21.50 o 
   1   3   4     2280.74     2352.33     26.31 o 
   2   3   4       49.44       40.50      1.91 o 
   3   3   4       28.51       24.02      1.81 o 
   4   3   4       67.90       82.46      4.06 o 
   5   3   4      333.28      324.11      5.58 o 
   6   3   4        5.23       -2.08      2.54 o 
   7   3   4       20.17       22.73      3.46 o 
   8   3   4       71.63       84.62      5.93 o 
  -8   4   4       13.21       15.61      4.65 o 
  -7   4   4       55.11       53.68      8.83 o 
  -6   4   4      120.94      134.14      6.94 o 
  -5   4   4       27.86       29.73      2.97 o 
  -4   4   4      474.22      516.58      9.65 o 
  -3   4   4       81.28       69.67      3.29 o 
  -2   4   4     1562.29     1620.93     22.26 o 
  -1   4   4        8.39       19.16      7.76 o 
   0   4   4     1062.76     1063.17     15.31 o 
   1   4   4     3332.51     3411.68     37.77 o 
   2   4   4       42.84       44.85      3.38 o 
   3   4   4        2.36       -1.18      1.27 o 
   4   4   4     1302.17     1314.25     32.09 o 
   5   4   4      146.32      132.19      5.19 o 
   6   4   4      118.37      109.66      6.31 o 
   7   4   4        0.11       -2.35      3.37 o 
   8   4   4        9.65       15.44      4.52 o 
  -8   5   4        4.67       11.57      4.32 o 
  -7   5   4        7.78       10.24      5.82 o 
  -6   5   4       66.58       84.18      6.49 o 
  -5   5   4      354.62      347.48     10.71 o 
  -4   5   4      398.72      383.04      8.17 o 
  -3   5   4      339.13      344.95      7.62 o 
  -2   5   4      539.53      539.29      9.60 o 
  -1   5   4       22.54       28.00      2.68 o 
   0   5   4      135.12      123.04      3.88 o 
   1   5   4      684.61      710.27     10.10 o 
   2   5   4       13.30       16.05      2.01 o 
   3   5   4        3.86       -1.15      1.56 o 
   4   5   4        0.14        0.04      2.09 o 
   5   5   4       56.39       65.98      5.99 o 
   6   5   4        3.61        0.64      2.60 o 
   7   5   4        4.33        2.98      3.40 o 
  -8   6   4       28.55       35.88      6.06 o 
  -7   6   4       26.32       27.89      6.11 o 
  -6   6   4      202.60      204.31      9.01 o 
  -5   6   4       13.27       15.48      3.93 o 
  -4   6   4       43.04       36.37      4.67 o 
  -3   6   4      315.78      311.66      7.21 o 
  -2   6   4       73.17       70.94      3.56 o 
  -1   6   4       89.71       95.48      3.81 o 
   0   6   4        7.13        0.55      1.83 o 
   1   6   4       87.39       88.47      3.90 o 
   2   6   4      105.18      100.88      4.15 o 
   3   6   4       27.19       26.30      2.77 o 
   4   6   4      156.49      140.91      6.26 o 
   5   6   4       13.46       14.39      3.23 o 
   6   6   4       28.36       28.42      4.00 o 
   7   6   4        1.25        2.41      3.83 o 
  -7   7   4       97.15      119.36      7.86 o 
  -6   7   4       11.30       11.55      4.32 o 
  -5   7   4        0.41       -4.51      3.01 o 
  -4   7   4       11.09        7.72      3.56 o 
  -3   7   4        4.65        2.42      2.14 o 
  -2   7   4       15.18       15.36      2.62 o 
  -1   7   4      119.57      119.02      4.54 o 
   0   7   4        5.89        6.62      2.13 o 
   1   7   4       44.48       48.63      3.78 o 
   2   7   4       88.27       85.88      4.31 o 
   3   7   4       36.75       42.30     12.12 o 
   4   7   4       87.40       80.40      9.16 o 
   5   7   4        9.33        6.35      3.06 o 
   6   7   4       18.14       16.15      4.01 o 
  -6   8   4        0.18       -5.12      3.91 o 
  -5   8   4        1.30       -1.98      3.64 o 
  -4   8   4       17.33       14.73      4.40 o 
  -3   8   4        2.17        3.33      3.34 o 
  -2   8   4       78.67       74.50      4.39 o 
  -1   8   4       12.51        7.70      2.31 o 
   0   8   4        6.25        7.10      2.77 o 
   1   8   4       26.87       34.79      3.76 o 
   2   8   4       15.31       14.90      3.87 o 
   3   8   4        5.16       -0.28      3.08 o 
   4   8   4        0.19       -2.98      3.31 o 
   5   8   4        8.53        6.92      4.59 o 
  -5   9   4       16.58       12.53      5.20 o 
  -4   9   4       41.14       54.23      6.51 o 
  -3   9   4        1.68        5.76      3.22 o 
  -2   9   4       29.43       28.23      3.93 o 
  -1   9   4        3.72        1.92      2.81 o 
   0   9   4      110.19      104.13      5.14 o 
   1   9   4        1.01        3.72      3.82 o 
   2   9   4       62.33       76.62      7.96 o 
   3   9   4        0.49       -0.54      3.50 o 
   4   9   4       18.69       14.13      4.69 o 
  -3  10   4       18.62       24.13      5.05 o 
  -2  10   4        4.15       11.72      4.82 o 
  -1  10   4        2.66       -3.57      3.91 o 
   0  10   4        4.49       -4.84      3.46 o 
   1  10   4        0.87       -0.39      4.00 o 
   2  10   4        5.97        4.90      6.33 o 
   3  10   4        4.06       -3.20      6.50 o 
  -9   0   5       22.89       25.41      7.67 o 
  -7   0   5       42.12       56.88      8.38 o 
  -5   0   5      708.72      740.00     15.72 o 
  -3   0   5      316.77      260.70      6.78 o 
  -1   0   5     1591.25     1687.89     22.85 o 
   1   0   5       39.26       44.04      3.21 o 
   3   0   5      449.84      488.05      9.53 o 
   5   0   5       47.18       43.99      2.97 o 
   7   0   5      138.61      122.65      7.67 o 
  -9   1   5       26.85       12.46      6.20 o 
  -8   1   5       54.86       63.16      6.24 o 
  -7   1   5        9.36        5.14      3.31 o 
  -6   1   5       64.38       61.45      4.21 o 
  -5   1   5       50.08       39.69      3.05 o 
  -4   1   5      560.07      607.48     15.20 o 
  -3   1   5        5.67        2.10      0.82 o 
  -2   1   5      554.04      536.52      6.47 o 
  -1   1   5      548.39      547.00      6.49 o 
   0   1   5     2125.13     2154.63     26.36 o 
   1   1   5        9.37       11.54      0.97 o 
   2   1   5     3151.55     3263.80     31.29 o 
   3   1   5      349.26      384.24      5.20 o 
   4   1   5        5.35        9.33      1.25 o 
   5   1   5      315.98      313.82      9.34 o 
   6   1   5      319.84      327.95      6.83 o 
   7   1   5        6.33       16.13      4.70 o 
   8   1   5       27.98       29.08      7.39 o 
  -9   2   5       20.40       22.66      4.16 o 
  -8   2   5        8.26        4.30      3.07 o 
  -7   2   5      509.52      465.88     12.00 o 
  -6   2   5      156.36      140.14      4.76 o 
  -5   2   5      247.65      233.65      5.23 o 
  -4   2   5      219.58      239.81      4.92 o 
  -3   2   5       82.68       96.54      3.29 o 
  -2   2   5       10.02       13.11      1.79 o 
  -1   2   5       19.97       14.88      1.06 o 
   0   2   5      277.60      307.97      6.10 o 
   1   2   5      670.78      692.56     11.86 o 
   2   2   5        0.13       -0.58      0.70 o 
   3   2   5      148.58      146.60      2.33 o 
   4   2   5       17.73       16.57      2.22 o 
   5   2   5        0.04        0.86      1.59 o 
   6   2   5       25.72       17.79      3.62 o 
   7   2   5       22.01       19.48      3.46 o 
   8   2   5       38.96       43.24      8.43 o 
  -9   3   5        3.45        4.16      3.33 o 
  -8   3   5        0.35       -1.00      2.50 o 
  -7   3   5      353.79      351.68      9.03 o 
  -6   3   5       10.43        4.53      2.33 o 
  -5   3   5      158.79      139.71      4.84 o 
  -4   3   5       85.83       77.83      4.34 o 
  -3   3   5      316.65      327.41      6.68 o 
  -2   3   5      819.95      804.80     12.20 o 
  -1   3   5     1665.67     1666.15     22.25 o 
   0   3   5      227.53      233.16      5.07 o 
   1   3   5      616.79      634.61     12.38 o 
   2   3   5        1.49        6.70      1.14 o 
   3   3   5       19.58       19.21      1.69 o 
   4   3   5      111.30      130.92      3.79 o 
   5   3   5       34.49       35.96      3.41 o 
   6   3   5        5.82        1.41      2.63 o 
   7   3   5        7.45        6.94      5.32 o 
   8   3   5        2.10        8.48      4.20 o 
  -8   4   5        3.51       -1.43      4.38 o 
  -7   4   5       12.96       17.60      4.15 o 
  -6   4   5      333.16      332.48      8.37 o 
  -5   4   5        3.43        3.73      2.10 o 
  -4   4   5       15.05       15.23      2.36 o 
  -3   4   5      580.89      613.09     10.55 o 
  -2   4   5      161.19      174.96      5.28 o 
  -1   4   5      485.68      496.96      8.59 o 
   0   4   5      834.67      977.03     12.58 o 
   1   4   5     2075.28     2008.35     23.39 o 
   2   4   5       22.63       28.17      2.57 o 
   3   4   5        7.11        2.44      1.45 o 
   4   4   5      186.24      179.97      7.09 o 
   5   4   5       16.06       21.02      3.50 o 
   6   4   5        0.80       -0.85      2.30 o 
   7   4   5       18.34       29.14      3.93 o 
   8   4   5        8.40        5.51      4.20 o 
  -8   5   5        0.59       -0.16      3.82 o 
  -7   5   5      146.73      144.96      7.71 o 
  -6   5   5       23.96       37.03      4.94 o 
  -5   5   5      177.65      181.37      5.82 o 
  -4   5   5       18.96       21.49      2.67 o 
  -3   5   5      227.22      236.11      6.01 o 
  -2   5   5      511.46      496.32      9.16 o 
  -1   5   5      653.91      653.10     11.79 o 
   0   5   5      151.04      146.48      4.38 o 
   1   5   5     2155.24     2248.57     26.41 o 
   2   5   5       35.73       38.42      2.62 o 
   3   5   5       10.63       11.05      2.55 o 
   4   5   5       25.92       35.20      3.55 o 
   5   5   5      378.46      361.99      9.50 o 
   6   5   5        3.08       -1.07      2.61 o 
   7   5   5        0.38       -4.20      3.41 o 
  -7   6   5       51.64       52.32      6.18 o 
  -6   6   5      324.19      316.42     11.68 o 
  -5   6   5       54.04       62.21      5.92 o 
  -4   6   5       29.92       30.37      3.17 o 
  -3   6   5       30.31       27.67      2.95 o 
  -2   6   5       10.15       12.26      2.31 o 
  -1   6   5        0.70       -1.88      1.56 o 
   0   6   5      203.36      211.25     11.46 o 
   1   6   5        1.24        1.48      2.25 o 
   2   6   5      157.50      162.28      6.19 o 
   3   6   5       43.20       44.75      4.08 o 
   4   6   5      151.37      150.69      5.89 o 
   5   6   5        5.00        3.40      2.73 o 
   6   6   5        6.99        9.59      3.38 o 
   7   6   5        1.00       -1.51      3.61 o 
  -7   7   5        9.09       13.35      5.10 o 
  -6   7   5        0.69       -4.08      3.68 o 
  -5   7   5       15.15       11.32      4.22 o 
  -4   7   5       26.92       26.87      4.64 o 
  -3   7   5       13.23       16.72      2.79 o 
  -2   7   5      183.61      177.35      5.59 o 
  -1   7   5        4.27       -1.45      1.98 o 
   0   7   5      172.78      164.82      5.34 o 
   1   7   5        0.00       -0.72      2.16 o 
   2   7   5      172.25      179.50      7.59 o 
   3   7   5       12.59        9.17      3.75 o 
   4   7   5        2.77        2.25      2.78 o 
   5   7   5       28.81       28.18      5.92 o 
   6   7   5       12.36       14.50      3.92 o 
  -6   8   5        5.63       -2.49      3.97 o 
  -5   8   5       20.47       22.73      4.77 o 
  -4   8   5        5.52        5.65      3.70 o 
  -3   8   5      145.61      146.49     13.76 o 
  -2   8   5       17.51       17.44      3.16 o 
  -1   8   5      160.01      155.10      5.55 o 
   0   8   5      109.14       87.24      5.95 o 
   1   8   5       37.03       42.54      5.12 o 
   2   8   5       49.47       44.13      5.43 o 
   3   8   5        5.12        6.26      4.08 o 
   4   8   5        7.12        5.27      3.95 o 
   5   8   5        0.86        0.49      3.92 o 
  -5   9   5        9.53       11.88      4.96 o 
  -4   9   5        1.47       -0.68      3.74 o 
  -3   9   5       85.67       83.97      7.11 o 
  -2   9   5        1.05        1.04      3.72 o 
  -1   9   5       18.07       27.14      3.76 o 
   0   9   5       73.84       66.28      6.17 o 
   1   9   5       18.73       15.25      4.57 o 
   2   9   5        3.83        4.10      3.93 o 
   3   9   5        2.24       -0.49      3.75 o 
   4   9   5        5.19        7.60      4.95 o 
  -3  10   5        2.34        1.46      6.50 o 
  -2  10   5        0.92        0.94      5.87 o 
  -1  10   5        2.93       -1.65      5.77 o 
   0  10   5        2.62       -5.46      3.64 o 
   1  10   5        5.41        2.75      7.32 o 
   2  10   5        0.41       -1.57      3.81 o 
  -8   0   6       16.27       21.26      6.22 o 
  -6   0   6     1050.22      999.38     20.71 o 
  -4   0   6      278.98      311.80      8.39 o 
  -2   0   6     3295.38     3260.15     34.86 o 
   0   0   6      945.85      954.94     12.93 o 
   2   0   6        2.62        5.77      2.74 o 
   4   0   6      444.59      439.46      8.66 o 
   6   0   6        0.62       -1.02      2.73 o 
   8   0   6        5.00        7.70      6.38 o 
  -9   1   6        3.65       -3.79      2.90 o 
  -8   1   6       27.04       23.49      6.52 o 
  -7   1   6      104.03       96.61      8.84 o 
  -6   1   6       91.36       74.71      6.37 o 
  -5   1   6       48.27       38.39      3.55 o 
  -4   1   6       84.16       69.83      2.39 o 
  -3   1   6      122.48      133.28      5.45 o 
  -2   1   6       44.04       43.76      1.49 o 
  -1   1   6       63.65       61.83      1.61 o 
   0   1   6      367.84      324.88      6.54 o 
   1   1   6      304.01      309.31      4.67 o 
   2   1   6       36.85       57.29      3.34 o 
   3   1   6     1061.89     1172.21     12.60 o 
   4   1   6       67.00       72.19      2.27 o 
   5   1   6      188.80      192.55      4.77 o 
   6   1   6       56.11       63.16      4.29 o 
   7   1   6       65.01       70.84      5.56 o 
   8   1   6       13.15       16.85      5.09 o 
  -9   2   6       34.76       38.90      4.74 o 
  -8   2   6       85.25       79.48      4.88 o 
  -7   2   6       16.50       23.00      2.93 o 
  -6   2   6      362.21      379.08      7.50 o 
  -5   2   6       38.40       33.34      2.58 o 
  -4   2   6       63.73       62.36      2.60 o 
  -3   2   6      353.59      313.45      5.63 o 
  -2   2   6     2359.54     2463.48     27.51 o 
  -1   2   6        1.58        1.00      0.70 o 
   0   2   6     1949.23     1863.48     18.64 o 
   1   2   6     1427.67     1497.68     23.03 o 
   2   2   6      574.26      673.29      7.67 o 
   3   2   6        6.29        5.78      0.81 o 
   4   2   6       45.28       52.38      3.38 o 
   5   2   6       78.20       77.48      3.86 o 
   6   2   6      212.67      202.53      6.38 o 
   7   2   6       64.11       74.77      4.95 o 
   8   2   6        1.28       -0.36      5.05 o 
  -9   3   6        3.21        2.86      3.00 o 
  -8   3   6        0.38       -1.26      2.38 o 
  -7   3   6       13.00       13.67      3.03 o 
  -6   3   6       70.05       69.65      4.62 o 
  -5   3   6      312.85      280.40      8.60 o 
  -4   3   6      594.20      622.46     11.13 o 
  -3   3   6        2.19        5.59      1.52 o 
  -2   3   6      834.05      863.57     13.08 o 
  -1   3   6     1613.69     1616.17     18.96 o 
   0   3   6     1235.29     1221.68     22.49 o 
   1   3   6      112.85       99.21      4.16 o 
   2   3   6      235.97      203.63      3.93 o 
   3   3   6       79.44       74.31      2.55 o 
   4   3   6      106.57      111.41      4.80 o 
   5   3   6      113.77      102.81      7.04 o 
   6   3   6        0.64       -0.36      2.37 o 
   7   3   6       58.56       62.69      4.99 o 
   8   3   6        2.65        0.46      5.79 o 
  -8   4   6       15.39       20.00      5.14 o 
  -7   4   6        0.52       -2.68      2.94 o 
  -6   4   6      752.66      751.94     14.13 o 
  -5   4   6      312.30      307.74      7.61 o 
  -4   4   6     1352.79     1317.98     19.98 o 
  -3   4   6       29.03       39.04      2.85 o 
  -2   4   6      112.67      111.14      3.77 o 
  -1   4   6      682.37      734.39     12.13 o 
   0   4   6     2300.09     2281.94     26.26 o 
   1   4   6      776.89      874.11     25.69 o 
   2   4   6      107.32      106.82      3.08 o 
   3   4   6       26.55       26.06      2.85 o 
   4   4   6       35.95       37.59      3.45 o 
   5   4   6      256.50      223.24      6.89 o 
   6   4   6        0.19       -2.98      2.26 o 
   7   4   6       14.71       13.36      3.43 o 
   8   4   6        0.00       -3.76      3.83 o 
  -8   5   6        3.92       -0.91      4.54 o 
  -7   5   6       15.79       16.26      4.43 o 
  -6   5   6      462.99      467.92     14.34 o 
  -5   5   6        0.02        0.90      2.18 o 
  -4   5   6       97.12       97.02      4.19 o 
  -3   5   6      104.16      120.65      4.38 o 
  -2   5   6      106.89      112.72      4.05 o 
  -1   5   6       12.15       18.25      2.28 o 
   0   5   6       54.03       63.44      3.15 o 
   1   5   6       67.16       80.84      3.54 o 
   2   5   6      423.52      425.51      9.01 o 
   3   5   6        0.05       -2.89      1.93 o 
   4   5   6      130.83      127.37      5.26 o 
   5   5   6       53.46       52.76      4.49 o 
   6   5   6       28.87       35.59      6.04 o 
   7   5   6        3.85        3.06      3.28 o 
  -7   6   6       50.29       68.70      7.14 o 
  -6   6   6       34.49       40.90      5.52 o 
  -5   6   6       23.38       29.53      4.65 o 
  -4   6   6      156.52      154.47      5.40 o 
  -3   6   6       11.47        8.64      2.81 o 
  -2   6   6       15.58       15.33      2.53 o 
  -1   6   6       53.53       53.77      3.12 o 
   0   6   6        7.59        8.42      2.12 o 
   1   6   6       17.08       20.15      3.53 o 
   2   6   6       42.87       43.88      6.64 o 
   3   6   6      114.30      120.03      6.92 o 
   4   6   6       98.48       81.09      4.63 o 
   5   6   6        0.02       -1.79      2.59 o 
   6   6   6        8.86        7.30      3.55 o 
   7   6   6       11.45       12.83      4.84 o 
  -7   7   6        0.47        0.24      4.50 o 
  -6   7   6       14.61       15.32      4.63 o 
  -5   7   6       19.24       16.93      4.83 o 
  -4   7   6       11.86       13.57      3.92 o 
  -3   7   6       66.33       66.02      4.23 o 
  -2   7   6      279.71      274.45      7.19 o 
  -1   7   6      176.54      170.43      7.52 o 
   0   7   6       22.16       23.12      4.09 o 
   1   7   6      181.99      172.80      7.49 o 
   2   7   6       44.47       46.53     16.54 o 
   3   7   6       39.60       40.92      4.36 o 
   4   7   6       28.10       24.49      3.87 o 
   5   7   6        3.20        1.19      4.60 o 
   6   7   6        0.23        0.97      3.54 o 
  -6   8   6       22.50       22.49      5.53 o 
  -5   8   6        0.58       -3.36      3.70 o 
  -4   8   6        0.06       -3.54      3.60 o 
  -3   8   6       96.43       81.55      5.87 o 
  -2   8   6       24.44       22.26      3.31 o 
  -1   8   6        1.40        1.52      2.44 o 
   0   8   6        2.94       -2.14      2.98 o 
   1   8   6      110.83       93.48     10.51 o 
   2   8   6        2.93        0.49      3.47 o 
   3   8   6        0.05       -3.17      3.34 o 
   4   8   6        0.85        0.11      3.81 o 
   5   8   6        3.16        1.86      6.24 o 
  -5   9   6       29.98       35.77      7.54 o 
  -4   9   6        2.91        0.52      3.91 o 
  -3   9   6        6.68        8.17      4.30 o 
  -2   9   6       31.52       45.40      8.00 o 
  -1   9   6        5.81       -2.96      3.50 o 
   0   9   6        5.41        4.06      3.99 o 
   1   9   6       14.24       12.89      4.35 o 
   2   9   6       12.38       22.87      5.03 o 
   3   9   6        6.11        2.40      6.10 o 
   4   9   6        2.00       -4.04     12.61 o 
  -3  10   6        5.36        8.15      6.15 o 
  -2  10   6       30.97       36.71      8.56 o 
  -1  10   6       18.05       16.13      7.51 o 
   0  10   6       28.19       34.82      5.70 o 
   1  10   6        1.61        2.55      4.53 o 
   2  10   6        1.89        2.81      4.15 o 
  -9   0   7        2.59        7.04      5.72 o 
  -7   0   7      776.71      751.46     26.20 o 
  -5   0   7      428.37      387.13     10.43 o 
  -3   0   7      413.40      434.70      9.89 o 
  -1   0   7      848.43      886.31     12.46 o 
   1   0   7       34.81       49.63      1.98 o 
   3   0   7      448.69      494.14      8.45 o 
   5   0   7        0.08        2.35      2.66 o 
   7   0   7        0.10       -7.00      4.67 o 
  -9   1   7        1.23       -3.55      2.95 o 
  -8   1   7      120.45      113.30      5.58 o 
  -7   1   7      422.48      419.02      8.65 o 
  -6   1   7        2.27        0.03      1.76 o 
  -5   1   7      906.58      883.77     11.35 o 
  -4   1   7        8.51        0.49      1.07 o 
  -3   1   7       55.81       57.74      2.05 o 
  -2   1   7      576.88      551.42      6.12 o 
  -1   1   7     1023.29     1071.71     22.09 o 
   0   1   7        1.49        4.08      0.94 o 
   1   1   7      427.89      448.71      6.36 o 
   2   1   7      389.18      359.04      4.75 o 
   3   1   7       78.73       70.02      2.06 o 
   4   1   7       28.59       25.98      1.80 o 
   5   1   7       25.73       26.35      2.99 o 
   6   1   7       28.76       21.16      4.16 o 
   7   1   7       31.30       45.41      5.78 o 
   8   1   7        2.04        4.18      4.47 o 
  -9   2   7       13.13       15.22      3.69 o 
  -8   2   7        4.51        6.47      2.94 o 
  -7   2   7        7.88        5.52      2.36 o 
  -6   2   7       74.99       74.51      3.52 o 
  -5   2   7      140.94      144.00      4.26 o 
  -4   2   7       32.44       17.63      1.95 o 
  -3   2   7      416.26      424.14      7.01 o 
  -2   2   7      636.71      653.39      8.04 o 
  -1   2   7     1848.95     1907.11     19.34 o 
   0   2   7     2108.97     2215.00     32.13 o 
   1   2   7      256.07      237.16      4.31 o 
   2   2   7      247.45      282.39      4.76 o 
   3   2   7      296.49      296.14      6.52 o 
   4   2   7     1226.43     1255.46     19.54 o 
   5   2   7       83.85       75.39      3.82 o 
   6   2   7      165.45      143.47      5.57 o 
   7   2   7      103.10       98.85      6.58 o 
   8   2   7       22.10       41.53      9.11 o 
  -9   3   7        4.88        3.57      4.26 o 
  -8   3   7        4.64       -1.74      3.20 o 
  -7   3   7       42.34       29.05      6.66 o 
  -6   3   7       59.28       68.43      4.29 o 
  -5   3   7      167.94      154.98      5.27 o 
  -4   3   7      264.55      240.43      6.19 o 
  -3   3   7      192.20      195.35      5.52 o 
  -2   3   7      254.31      274.11      5.16 o 
  -1   3   7      128.39      129.26      3.77 o 
   0   3   7     1181.74     1239.22     13.29 o 
   1   3   7      350.20      352.04      5.74 o 
   2   3   7        2.04       -0.76      1.35 o 
   3   3   7      141.05      146.77      4.73 o 
   4   3   7       40.06       50.01      3.72 o 
   5   3   7      105.61      105.91      4.73 o 
   6   3   7       19.26       24.22      3.49 o 
   7   3   7       47.45       73.14      7.36 o 
  -8   4   7        0.60       -1.90      3.14 o 
  -7   4   7       11.86       13.59      4.20 o 
  -6   4   7       55.76       69.49      4.55 o 
  -5   4   7      487.37      502.24     10.45 o 
  -4   4   7       23.61       29.39      2.93 o 
  -3   4   7     1445.16     1411.17     20.67 o 
  -2   4   7      114.94      142.55      4.30 o 
  -1   4   7      404.59      398.86      7.73 o 
   0   4   7     1641.29     1615.41     19.47 o 
   1   4   7      772.49      728.45     10.08 o 
   2   4   7       15.17       12.58      2.25 o 
   3   4   7      270.08      258.14      6.73 o 
   4   4   7      326.10      313.02      9.21 o 
   5   4   7        3.61        7.12      3.29 o 
   6   4   7        0.01       -1.38      2.58 o 
   7   4   7        8.67        7.43      3.47 o 
  -8   5   7        5.60       -1.02      4.83 o 
  -7   5   7       54.55       53.38      8.04 o 
  -6   5   7       39.94       49.55      5.54 o 
  -5   5   7       93.21       86.60      4.57 o 
  -4   5   7        8.15        3.94      2.55 o 
  -3   5   7       69.31       61.94      3.29 o 
  -2   5   7        4.48        3.95      1.73 o 
  -1   5   7       51.09       48.44      3.80 o 
   0   5   7      469.25      423.40      7.28 o 
   1   5   7        0.42        4.39      2.25 o 
   2   5   7       87.95       84.42      4.14 o 
   3   5   7      164.79      155.97      5.55 o 
   4   5   7       88.78       90.96      6.12 o 
   5   5   7       20.95       32.02      3.97 o 
   6   5   7       25.31       30.92      4.57 o 
   7   5   7        0.32       -4.17      3.00 o 
  -7   6   7       23.40       33.56      5.56 o 
  -6   6   7      118.41      107.11      6.82 o 
  -5   6   7        5.05        2.80      2.59 o 
  -4   6   7       12.61       10.97      3.06 o 
  -3   6   7        7.12        6.08      2.30 o 
  -2   6   7      109.75      110.41      4.48 o 
  -1   6   7       33.14       36.60      3.14 o 
   0   6   7       89.80       84.90      5.07 o 
   1   6   7      963.84      911.52     17.22 o 
   2   6   7        1.35        0.12      2.73 o 
   3   6   7       91.40       76.52      4.87 o 
   4   6   7        7.88       10.16      3.15 o 
   5   6   7        7.97        2.12      2.91 o 
   6   6   7        0.00       -4.10      2.74 o 
  -7   7   7       11.88       14.03      4.96 o 
  -6   7   7        8.48        8.37      4.21 o 
  -5   7   7        3.32       -1.62      3.27 o 
  -4   7   7      165.55      174.32      6.08 o 
  -3   7   7       14.21       14.46      2.89 o 
  -2   7   7       19.21       19.34      3.31 o 
  -1   7   7        0.01        5.55      3.17 o 
   0   7   7      359.96      343.31     10.39 o 
   1   7   7      186.50      181.95      7.75 o 
   2   7   7        4.21        1.81      3.48 o 
   3   7   7        9.85        7.70      3.15 o 
   4   7   7        0.21       -3.92      2.61 o 
   5   7   7        4.88        2.04      3.30 o 
   6   7   7        0.69       -2.62      3.23 o 
  -6   8   7        1.80        0.88      4.29 o 
  -5   8   7        4.15        3.97      3.75 o 
  -4   8   7        8.74        9.94      8.36 o 
  -3   8   7       15.51       20.05      3.32 o 
  -2   8   7        7.53        9.34      3.89 o 
  -1   8   7        3.21        4.59      3.36 o 
   0   8   7       10.73       12.46      3.98 o 
   1   8   7        0.04        0.15      3.25 o 
   2   8   7        2.17        2.04      3.60 o 
   3   8   7        0.80       -2.86      3.59 o 
   4   8   7        0.04       -5.11      3.41 o 
   5   8   7        1.16       -4.39      3.97 o 
  -4   9   7        9.08        4.85      4.57 o 
  -3   9   7       35.67       20.21      7.03 o 
  -2   9   7      133.73      125.13      6.95 o 
  -1   9   7        2.18        1.90      3.84 o 
   0   9   7        1.99       -1.56      3.84 o 
   1   9   7        9.76        3.66      3.92 o 
   2   9   7       16.60       15.14      4.51 o 
   3   9   7       11.84       11.92      4.61 o 
  -2  10   7        1.96       -2.28      5.89 o 
  -1  10   7        4.03        1.90      4.98 o 
   0  10   7        3.57       -3.09      4.16 o 
   1  10   7        4.20        6.48      4.48 o 
  -8   0   8        0.25       -1.72      4.87 o 
  -6   0   8       12.84        8.23      3.17 o 
  -4   0   8      456.66      433.91     10.74 o 
  -2   0   8        0.09       -0.86      0.77 o 
   0   0   8      164.77      142.74      3.41 o 
   2   0   8      565.67      584.72      9.32 o 
   4   0   8       83.85       81.59      3.34 o 
   6   0   8        3.55        0.00      4.57 o 
   8   0   8       27.05       42.46      9.49 o 
  -9   1   8       17.68       19.85      4.44 o 
  -8   1   8        0.49       -1.25      2.67 o 
  -7   1   8      340.26      318.17      7.44 o 
  -6   1   8       31.67       31.20      2.65 o 
  -5   1   8      318.63      309.74      5.77 o 
  -4   1   8      510.73      474.79      7.04 o 
  -3   1   8        6.02        1.81      0.84 o 
  -2   1   8      472.67      483.59      5.71 o 
  -1   1   8      554.38      575.64      6.23 o 
   0   1   8      236.74      238.41      3.59 o 
   1   1   8      307.41      324.40      6.63 o 
   2   1   8      333.22      301.12      4.73 o 
   3   1   8       29.85       29.08      1.62 o 
   4   1   8       24.84       32.85      3.67 o 
   5   1   8      162.66      158.21      5.38 o 
   6   1   8        0.73        3.38      3.32 o 
   7   1   8        5.59        2.53      3.84 o 
   8   1   8       12.42       16.91      5.39 o 
  -9   2   8       35.16       56.67      5.63 o 
  -8   2   8       55.89       49.70      4.00 o 
  -7   2   8       10.17        8.76      2.55 o 
  -6   2   8       39.70       47.40      3.54 o 
  -5   2   8      376.40      400.44      9.35 o 
  -4   2   8       61.89       54.08      2.83 o 
  -3   2   8      391.29      388.38      6.71 o 
  -2   2   8      494.99      545.94      7.17 o 
  -1   2   8       19.66       20.90      2.40 o 
   0   2   8      900.05      970.09     21.53 o 
   1   2   8      214.93      190.23      3.91 o 
   2   2   8      106.00      114.81      2.97 o 
   3   2   8       70.22       63.01      3.12 o 
   4   2   8        0.07        1.14      1.86 o 
   5   2   8       14.27       12.56      3.21 o 
   6   2   8        0.94        1.99      2.64 o 
   7   2   8        1.02        0.21      5.58 o 
   8   2   8        1.25        0.93      4.60 o 
  -8   3   8       26.15       30.09      5.20 o 
  -7   3   8        2.12        0.96      2.66 o 
  -6   3   8      251.73      225.63      9.99 o 
  -5   3   8       10.27        9.59      2.42 o 
  -4   3   8        2.85        0.17      1.68 o 
  -3   3   8      508.13      554.74      8.73 o 
  -2   3   8      144.90      130.43      3.50 o 
  -1   3   8       10.96        6.23      1.20 o 
   0   3   8       23.32       21.24      1.36 o 
   1   3   8       19.43       20.71      1.80 o 
   2   3   8       34.90       28.09      2.68 o 
   3   3   8        0.13       -2.85      1.90 o 
   4   3   8      105.56      106.55      5.66 o 
   5   3   8       38.72       39.36      3.99 o 
   6   3   8       57.34       63.40      4.87 o 
   7   3   8       33.47       39.87      5.45 o 
  -8   4   8        8.87       11.03      4.12 o 
  -7   4   8      125.54      113.77      5.52 o 
  -6   4   8      613.32      609.30     12.54 o 
  -5   4   8        9.78       12.26      2.67 o 
  -4   4   8        0.01        1.36      1.79 o 
  -3   4   8        7.75       15.58      2.27 o 
  -2   4   8      504.78      483.18      9.02 o 
  -1   4   8       17.73       32.79      3.70 o 
   0   4   8      137.74      149.57      4.85 o 
   1   4   8       19.30       28.19      2.83 o 
   2   4   8      103.23      115.13      4.51 o 
   3   4   8        5.96        3.51      2.30 o 
   4   4   8      301.72      303.31      7.98 o 
   5   4   8       29.46       33.62      4.30 o 
   6   4   8      108.16      101.46      6.71 o 
   7   4   8        0.78       -0.46      3.13 o 
  -8   5   8       10.01       10.38      4.78 o 
  -7   5   8        1.54       -3.77      3.28 o 
  -6   5   8        0.19       -1.67      2.40 o 
  -5   5   8        1.93        0.82      2.41 o 
  -4   5   8       13.46        9.83      2.64 o 
  -3   5   8       75.57       74.59      3.76 o 
  -2   5   8       15.96       13.91      2.22 o 
  -1   5   8       41.10       41.43      4.58 o 
   0   5   8      573.51      594.57     14.53 o 
   1   5   8        5.30        7.72      2.51 o 
   2   5   8       19.77       20.08      3.00 o 
   3   5   8        6.80        7.76      3.05 o 
   4   5   8      231.82      219.36      6.99 o 
   5   5   8        0.05       -2.06      2.62 o 
   6   5   8        7.37        9.54      3.60 o 
   7   5   8        0.08       -1.71      3.08 o 
  -7   6   8        2.59       -1.76      3.61 o 
  -6   6   8       22.12       26.57      4.87 o 
  -5   6   8       17.48       16.70      3.96 o 
  -4   6   8      134.97      131.97      5.29 o 
  -3   6   8      848.82      793.80     14.08 o 
  -2   6   8       36.71       35.58      3.26 o 
  -1   6   8       44.47       53.83      4.98 o 
   0   6   8       50.71       48.05      4.84 o 
   1   6   8     1426.02     1358.45     21.42 o 
   2   6   8       65.58       74.92      4.99 o 
   3   6   8       49.22       56.12      4.63 o 
   4   6   8        3.64       -3.65      2.43 o 
   5   6   8       20.55       16.83      3.76 o 
   6   6   8        0.13        0.88      3.33 o 
  -6   7   8       54.70       74.58      8.22 o 
  -5   7   8      118.78      111.59      7.08 o 
  -4   7   8       20.14       23.41      3.40 o 
  -3   7   8       35.82       45.46      3.99 o 
  -2   7   8        0.63       -4.08      2.80 o 
  -1   7   8       74.43       80.27      6.81 o 
   0   7   8        0.95       -0.08      3.35 o 
   1   7   8       34.37       39.33      5.05 o 
   2   7   8       40.10       43.40      4.41 o 
   3   7   8       38.25       41.06      4.47 o 
   4   7   8       17.96       12.69      3.76 o 
   5   7   8       55.09       63.26      5.59 o 
  -5   8   8        5.81        8.95      4.34 o 
  -4   8   8        4.53       -1.74      3.18 o 
  -3   8   8       20.55       23.82      4.67 o 
  -2   8   8       39.74       48.47      5.48 o 
  -1   8   8        0.11       -4.26      2.84 o 
   0   8   8        5.85        1.74      3.33 o 
   1   8   8        1.16        1.63      3.60 o 
   2   8   8        4.54        4.35      4.44 o 
   3   8   8        3.38        2.11      3.78 o 
   4   8   8        5.44        5.97      3.62 o 
  -4   9   8        0.55       -4.21      4.57 o 
  -3   9   8        0.14       -0.54      5.99 o 
  -2   9   8        0.31        3.07      3.85 o 
  -1   9   8        0.83       -1.67      3.71 o 
   0   9   8        5.76       -1.55      3.57 o 
   1   9   8        1.65        0.34      3.90 o 
   2   9   8        3.39        0.92      4.15 o 
   3   9   8        2.60       -2.51      5.04 o 
  -1  10   8        7.43        4.44      4.38 o 
   0  10   8        0.44       -0.79      4.03 o 
  -7   0   9      254.76      241.16      9.53 o 
  -5   0   9        0.20        2.18      3.55 o 
  -3   0   9      154.03      190.75      3.80 o 
  -1   0   9       12.15        5.37      1.32 o 
   1   0   9     2181.54     2325.25     38.91 o 
   3   0   9      145.36      132.73      3.91 o 
   5   0   9      637.66      626.74     22.52 o 
   7   0   9        0.10        0.86      5.94 o 
  -9   1   9        1.34       -0.71      3.17 o 
  -8   1   9       48.51       59.87      5.89 o 
  -7   1   9       39.53       45.82      3.70 o 
  -6   1   9        0.01       -2.62      1.75 o 
  -5   1   9       56.24       57.90      2.97 o 
  -4   1   9       60.17       60.96      2.67 o 
  -3   1   9      194.45      176.38      3.03 o 
  -2   1   9      960.63     1044.80     13.72 o 
  -1   1   9      660.07      656.92      7.29 o 
   0   1   9       45.88       43.61      1.92 o 
   1   1   9       48.26       44.92      2.07 o 
   2   1   9        4.09       10.13      1.38 o 
   3   1   9       95.95       85.96      2.81 o 
   4   1   9        3.50        6.77      2.12 o 
   5   1   9      243.25      219.62      6.66 o 
   6   1   9       20.86       27.39      4.87 o 
   7   1   9        2.59        0.92      4.08 o 
  -9   2   9       72.17       80.75      7.22 o 
  -8   2   9       12.51       14.17      2.90 o 
  -7   2   9        0.99       -2.47      2.10 o 
  -6   2   9     1625.69     1600.84     25.13 o 
  -5   2   9      253.21      257.17      6.13 o 
  -4   2   9       31.83       25.14      2.37 o 
  -3   2   9        5.12        9.76      1.64 o 
  -2   2   9     2475.57     2487.84     25.28 o 
  -1   2   9       82.48       75.57      2.32 o 
   0   2   9      136.66      121.10      3.27 o 
   1   2   9        0.02        1.24      1.23 o 
   2   2   9        0.59        1.04      1.17 o 
   3   2   9        6.45        3.83      2.55 o 
   4   2   9        6.65        9.11      2.86 o 
   5   2   9      104.05       93.98      4.59 o 
   6   2   9        3.19        6.43      5.61 o 
   7   2   9        0.61       -1.37      5.43 o 
  -8   3   9        3.90        1.42      2.94 o 
  -7   3   9       39.84       38.61      4.23 o 
  -6   3   9      320.34      309.96      8.44 o 
  -5   3   9      402.13      380.05      9.00 o 
  -4   3   9       35.63       27.30      2.84 o 
  -3   3   9       17.03       17.22      2.45 o 
  -2   3   9      288.04      278.56      4.83 o 
  -1   3   9       26.46       21.45      2.08 o 
   0   3   9      308.86      283.62      6.65 o 
   1   3   9      176.53      177.81      4.10 o 
   2   3   9      249.12      240.28      6.13 o 
   3   3   9        3.76        2.95      2.10 o 
   4   3   9       38.51       46.66      6.88 o 
   5   3   9       26.54       29.99      3.64 o 
   6   3   9       68.35       76.29      6.65 o 
   7   3   9        7.40       -0.18      5.94 o 
  -8   4   9        1.21       -3.11      3.48 o 
  -7   4   9        0.57       -2.79      2.56 o 
  -6   4   9        0.00        7.40      2.69 o 
  -5   4   9      150.15      146.26      6.53 o 
  -4   4   9       58.21       62.00      3.96 o 
  -3   4   9      401.53      383.71      8.36 o 
  -2   4   9      116.12       97.83      3.75 o 
  -1   4   9       13.40       10.51      1.74 o 
   0   4   9        0.04        1.26      2.39 o 
   1   4   9     1059.90     1062.10     31.92 o 
   2   4   9       92.51       87.92      4.21 o 
   3   4   9      242.96      229.69      6.63 o 
   4   4   9       39.99       40.30      4.35 o 
   5   4   9       11.17       13.87      3.26 o 
   6   4   9        0.07        2.76      3.42 o 
   7   4   9       40.32       56.11      6.67 o 
  -8   5   9        9.48        7.42      4.60 o 
  -7   5   9        0.83       -0.26      3.33 o 
  -6   5   9        1.56       -1.52      2.51 o 
  -5   5   9       51.96       57.73      4.52 o 
  -4   5   9        3.00        2.73      2.47 o 
  -3   5   9        4.86        3.16      2.17 o 
  -2   5   9      135.91      126.94      4.50 o 
  -1   5   9       47.73       35.24      4.13 o 
   0   5   9       46.31       49.52      3.80 o 
   1   5   9       81.45       87.85      5.33 o 
   2   5   9      152.71      142.04      5.47 o 
   3   5   9        1.75       -2.47      2.51 o 
   4   5   9        0.19       -3.37      2.44 o 
   5   5   9        2.43        1.31      2.73 o 
   6   5   9        2.15       -2.43      3.11 o 
  -7   6   9       16.25       20.85      5.23 o 
  -6   6   9        2.29       -1.59      3.24 o 
  -5   6   9       64.40       69.50      4.80 o 
  -4   6   9       14.78       14.94      3.13 o 
  -3   6   9      159.33      164.37      5.73 o 
  -2   6   9      153.77      147.26      6.75 o 
  -1   6   9      474.97      469.71     13.16 o 
   0   6   9      167.75      151.26     12.23 o 
   1   6   9       30.63       46.65      4.25 o 
   2   6   9       47.77       59.89      4.63 o 
   3   6   9        0.00       -1.43      4.14 o 
   4   6   9       85.85       87.75      5.04 o 
   5   6   9        5.82        1.65      3.39 o 
   6   6   9        6.50        1.66      3.59 o 
  -6   7   9        3.14       -1.66      3.92 o 
  -5   7   9        1.44        2.95      3.68 o 
  -4   7   9        0.18       -1.34      2.38 o 
  -3   7   9      176.92      153.84      7.30 o 
  -2   7   9      117.31      105.79      6.29 o 
  -1   7   9       24.47       20.52      4.12 o 
   0   7   9      363.06      320.69     12.31 o 
   1   7   9       90.81       84.88      6.90 o 
   2   7   9       14.10       24.70      6.61 o 
   3   7   9        0.18       -1.03      3.90 o 
   4   7   9       12.58        3.68      3.20 o 
   5   7   9        0.11       -0.91      3.38 o 
  -5   8   9       21.00       21.10      4.85 o 
  -4   8   9        6.18        0.31      5.26 o 
  -3   8   9        0.08       -4.47      3.18 o 
  -2   8   9       17.09       20.19      4.59 o 
  -1   8   9        1.45       -1.31      3.31 o 
   0   8   9       55.69       66.42      6.35 o 
   1   8   9        0.28       -1.01      3.63 o 
   2   8   9        5.11        2.43      3.93 o 
   3   8   9        7.05        2.87      3.37 o 
   4   8   9        2.50       -1.94      3.48 o 
  -4   9   9       13.30        6.02      6.58 o 
  -3   9   9       30.63       24.30      7.89 o 
  -2   9   9       22.70       29.31      5.06 o 
  -1   9   9       28.68       27.25      5.29 o 
   0   9   9        0.00       -3.13      3.56 o 
   1   9   9       40.88       37.44      5.56 o 
   2   9   9       25.09       22.95      5.50 o 
  -8   0  10      199.70      215.23     13.69 o 
  -6   0  10      541.91      516.32     10.88 o 
  -4   0  10      140.17      120.88      4.25 o 
  -2   0  10     2513.70     2570.86     33.45 o 
   0   0  10     2124.56     2259.97     29.56 o 
   2   0  10      244.13      254.43      7.28 o 
   4   0  10      380.08      407.05     16.86 o 
   6   0  10      134.98      122.10     10.16 o 
  -9   1  10       11.93       15.14      4.19 o 
  -8   1  10       36.96       44.50      4.01 o 
  -7   1  10       31.87       31.97      3.43 o 
  -6   1  10      105.60      110.82      3.93 o 
  -5   1  10     1345.66     1343.75     16.10 o 
  -4   1  10        0.91       -1.12      1.38 o 
  -3   1  10       39.74       38.36      2.30 o 
  -2   1  10      197.13      221.09      3.31 o 
  -1   1  10     1572.21     1680.01     16.14 o 
   0   1  10       59.80       54.70      1.75 o 
   1   1  10      109.51       98.24      2.90 o 
   2   1  10       89.53       82.15      2.71 o 
   3   1  10       25.18       26.14      3.67 o 
   4   1  10        0.13       -2.08      2.02 o 
   5   1  10       31.49       40.83      5.54 o 
   6   1  10        6.90        4.61      4.13 o 
   7   1  10       26.00       35.29      5.66 o 
  -8   2  10        0.05       -0.78      2.26 o 
  -7   2  10      113.69       97.85      4.41 o 
  -6   2  10       39.08       45.60      4.19 o 
  -5   2  10      348.82      346.07      8.41 o 
  -4   2  10       57.69       54.44      3.08 o 
  -3   2  10      274.46      265.60      5.55 o 
  -2   2  10        0.92       -0.07      1.10 o 
  -1   2  10        2.48        0.84      0.83 o 
   0   2  10      196.11      205.51      4.59 o 
   1   2  10      417.88      436.60      7.12 o 
   2   2  10       45.14       48.54      3.23 o 
   3   2  10        0.43       -2.49      1.66 o 
   4   2  10       77.50       69.45      3.89 o 
   5   2  10      136.09      144.15      7.01 o 
   6   2  10        0.11        2.13      5.38 o 
   7   2  10        0.12       -0.90      4.17 o 
  -8   3  10       31.04       39.30      4.77 o 
  -7   3  10       33.06       42.58      4.50 o 
  -6   3  10       68.32       74.35      5.00 o 
  -5   3  10        1.19        0.70      2.15 o 
  -4   3  10       93.91       91.67      3.64 o 
  -3   3  10       57.60       52.65      2.81 o 
  -2   3  10      172.73      167.58      3.70 o 
  -1   3  10      107.33       91.24      3.20 o 
   0   3  10      194.39      191.13      4.48 o 
   1   3  10      115.85      117.75      3.53 o 
   2   3  10      300.06      293.94      7.17 o 
   3   3  10      343.24      326.00      7.84 o 
   4   3  10        0.61       -0.17      2.38 o 
   5   3  10        0.19       -6.59      6.60 o 
   6   3  10        2.83       -0.42      3.61 o 
   7   3  10       24.75       23.31      7.92 o 
  -8   4  10       21.94       13.75      4.60 o 
  -7   4  10        9.62        6.29      3.05 o 
  -6   4  10       68.58       71.87      8.59 o 
  -5   4  10       52.23       43.82      3.93 o 
  -4   4  10       11.52       20.46      2.77 o 
  -3   4  10       93.45       89.27      5.11 o 
  -2   4  10      370.98      339.19      7.42 o 
  -1   4  10        6.03        2.54      1.73 o 
   0   4  10       19.83       26.96      2.43 o 
   1   4  10       25.72       35.85      3.47 o 
   2   4  10      379.96      383.15      8.78 o 
   3   4  10       16.40       17.97      3.17 o 
   4   4  10      136.92      128.52      5.44 o 
   5   4  10        0.44       -0.46      2.69 o 
   6   4  10        5.58        8.05      4.38 o 
  -7   5  10        0.61       -1.41      4.24 o 
  -6   5  10       26.53       26.19      3.79 o 
  -5   5  10        4.96        2.27      2.49 o 
  -4   5  10      383.12      391.67      9.24 o 
  -3   5  10       38.24       46.77      3.75 o 
  -2   5  10       20.11       16.00      3.47 o 
  -1   5  10        0.05       -0.53      2.26 o 
   0   5  10       93.86       85.91      4.56 o 
   1   5  10      130.69      124.81      5.13 o 
   2   5  10       10.42        0.12      2.43 o 
   3   5  10        0.01       -3.84      2.56 o 
   4   5  10       17.58        8.29      3.10 o 
   5   5  10        1.81       -0.48      2.95 o 
   6   5  10        1.59       -2.15      3.26 o 
  -7   6  10        1.27        0.52      4.00 o 
  -6   6  10        2.19        0.93      3.59 o 
  -5   6  10       18.27       22.96      3.56 o 
  -4   6  10       14.50       11.93      3.05 o 
  -3   6  10        0.60        0.10      3.01 o 
  -2   6  10       12.75        9.30      3.64 o 
  -1   6  10        3.06        7.96      4.49 o 
   0   6  10      172.42      144.95     10.76 o 
   1   6  10        1.12        1.11      2.58 o 
   2   6  10       43.54       50.47      4.49 o 
   3   6  10       12.96       10.62      4.04 o 
   4   6  10       56.49       58.15      5.09 o 
   5   6  10        7.48       11.68      3.80 o 
  -6   7  10       41.12       48.74      7.27 o 
  -5   7  10        9.38        8.48      4.10 o 
  -4   7  10        3.89       -0.97      3.30 o 
  -3   7  10       40.22       27.41      4.49 o 
  -2   7  10       75.38       85.61      5.73 o 
  -1   7  10        3.07        1.21      3.66 o 
   0   7  10      111.95       95.33      6.22 o 
   1   7  10       96.46       87.81      5.00 o 
   2   7  10      101.06       91.96      5.47 o 
   3   7  10        1.00       -3.06      3.08 o 
   4   7  10        5.89        5.58      3.42 o 
  -5   8  10       19.06       15.66      7.32 o 
  -4   8  10        4.76       -4.08      3.46 o 
  -3   8  10       23.62       21.00      4.54 o 
  -2   8  10       63.90       78.74     14.03 o 
  -1   8  10       54.46       47.06      5.72 o 
   0   8  10        5.86        2.42      3.87 o 
   1   8  10       25.75       12.41      5.67 o 
   2   8  10        8.20       -0.85      3.55 o 
   3   8  10        2.39        0.94      3.30 o 
  -3   9  10        0.89       -1.13      6.33 o 
  -2   9  10        1.01       -5.78      3.86 o 
  -1   9  10        7.50        9.88      7.58 o 
   0   9  10       39.27       40.57     10.72 o 
   1   9  10       48.33       45.24      6.34 o 
   2   9  10        2.35        9.89      5.08 o 
  -7   0  11      179.65      178.00      7.63 o 
  -5   0  11     1459.81     1429.85     21.65 o 
  -3   0  11      740.57      759.49     18.61 o 
  -1   0  11     1105.58     1047.42     15.45 o 
   1   0  11      279.97      242.62      7.27 o 
   3   0  11      181.10      159.49      6.12 o 
   5   0  11       90.04       88.09      9.17 o 
   7   0  11        1.95       -3.88      5.44 o 
  -8   1  11       30.44       41.40      3.97 o 
  -7   1  11      142.87      144.13      4.69 o 
  -6   1  11       84.45       78.91      3.55 o 
  -5   1  11       81.35       87.75      3.42 o 
  -4   1  11      364.82      367.87      8.44 o 
  -3   1  11        0.33       -1.44      0.96 o 
  -2   1  11      161.44      162.57      2.85 o 
  -1   1  11       42.02       43.75      2.09 o 
   0   1  11      123.32      117.36      3.04 o 
   1   1  11       17.74       22.44      1.82 o 
   2   1  11       64.91       56.75      2.79 o 
   3   1  11       22.11       21.27      2.98 o 
   4   1  11       15.39       15.45      3.03 o 
   5   1  11        3.75        3.64      3.89 o 
   6   1  11       22.15       19.91      5.18 o 
   7   1  11        1.30       -5.06      3.97 o 
  -8   2  11        8.13        6.25      3.31 o 
  -7   2  11       20.78       19.21      3.84 o 
  -6   2  11       24.05       26.42      3.18 o 
  -5   2  11       40.84       52.87      3.66 o 
  -4   2  11        3.63        2.66      1.77 o 
  -3   2  11       19.26       25.16      2.77 o 
  -2   2  11       33.57       23.02      2.18 o 
  -1   2  11       65.25       64.38      2.78 o 
   0   2  11      101.15      108.31      3.42 o 
   1   2  11      136.24      144.71      6.46 o 
   2   2  11      108.94      114.13      4.27 o 
   3   2  11       16.58       16.60      3.42 o 
   4   2  11      141.05      140.11      6.79 o 
   5   2  11       85.54       85.95      6.23 o 
   6   2  11        0.24        3.41      5.61 o 
   7   2  11        5.07       -0.29      4.30 o 
  -8   3  11       28.14       37.31      5.75 o 
  -7   3  11      102.59       98.33      5.33 o 
  -6   3  11        0.39        1.66      2.53 o 
  -5   3  11        2.49        0.21      2.33 o 
  -4   3  11       29.31       28.97      2.80 o 
  -3   3  11       82.05       82.44      3.25 o 
  -2   3  11       26.46       25.67      2.41 o 
  -1   3  11      647.60      654.75     10.25 o 
   0   3  11      141.22      131.73      4.15 o 
   1   3  11      226.99      233.06      6.36 o 
   2   3  11       71.56       71.56      4.00 o 
   3   3  11        2.00        1.24      2.36 o 
   4   3  11       34.64       33.50      9.53 o 
   5   3  11       38.43       44.68      5.56 o 
   6   3  11        0.22       -3.82      3.59 o 
  -8   4  11        1.61        0.50      3.94 o 
  -7   4  11       19.24       16.28      4.68 o 
  -6   4  11      142.61      133.37      5.79 o 
  -5   4  11        7.51        5.61      2.50 o 
  -4   4  11       68.68       64.57      4.06 o 
  -3   4  11        8.40       10.47      2.51 o 
  -2   4  11       80.46       75.96      3.64 o 
  -1   4  11       38.88       35.41      2.84 o 
   0   4  11       34.46       35.06      3.54 o 
   1   4  11       10.95       12.09      2.69 o 
   2   4  11       14.44       10.35      2.87 o 
   3   4  11       25.24       29.16      3.52 o 
   4   4  11       44.04       47.34      4.45 o 
   5   4  11       48.07       58.17      6.36 o 
   6   4  11        4.82        5.18      4.36 o 
  -7   5  11       48.00       55.57      5.23 o 
  -6   5  11        2.56       -1.92      2.56 o 
  -5   5  11       93.79       82.06      4.63 o 
  -4   5  11       90.95       78.80      4.34 o 
  -3   5  11      353.64      359.00     10.75 o 
  -2   5  11        5.20       -0.54      3.03 o 
  -1   5  11      342.60      318.24      9.92 o 
   0   5  11       40.45       35.89      3.89 o 
   1   5  11        0.16       -3.27      2.18 o 
   2   5  11       68.74       72.73      5.22 o 
   3   5  11       17.36       15.35      3.41 o 
   4   5  11        0.05       -3.59      2.65 o 
   5   5  11       24.30       22.33      4.00 o 
  -6   6  11       48.97       52.33      4.74 o 
  -5   6  11       54.08       56.14      6.17 o 
  -4   6  11       35.49       31.73      4.69 o 
  -3   6  11        0.00       -1.94      3.00 o 
  -2   6  11      160.53      170.15      7.40 o 
  -1   6  11       37.84       36.02      6.34 o 
   0   6  11       87.98       63.88      5.37 o 
   1   6  11       35.65       37.37      4.23 o 
   2   6  11       33.63       35.64      4.40 o 
   3   6  11       11.51        9.75      4.02 o 
   4   6  11       10.27        9.83      3.61 o 
   5   6  11        0.08       -1.61      3.39 o 
  -6   7  11       14.87       16.08      7.19 o 
  -5   7  11       22.47       18.64      4.52 o 
  -4   7  11       19.25       17.38      4.38 o 
  -3   7  11        2.51        2.51      3.26 o 
  -2   7  11        1.78        2.38      3.38 o 
  -1   7  11        4.80        1.13      6.76 o 
   0   7  11       43.15       35.54      7.24 o 
   1   7  11       17.11       24.00      4.12 o 
   2   7  11        6.62        4.91      3.34 o 
   3   7  11       11.34       12.86      3.90 o 
   4   7  11        8.43        7.44      3.79 o 
  -4   8  11       12.44        6.70      4.12 o 
  -3   8  11       49.88       56.02      6.57 o 
  -2   8  11        0.87       -1.62      3.42 o 
  -1   8  11        6.58        5.72      4.15 o 
   0   8  11       18.19       24.47      5.00 o 
   1   8  11      201.62      182.11      8.75 o 
   2   8  11        1.94        2.36      4.04 o 
   3   8  11        3.44        3.84      3.60 o 
  -2   9  11        6.20        1.17      5.40 o 
  -1   9  11       14.25       13.74      4.86 o 
   0   9  11       36.04       35.25     13.61 o 
  -8   0  12        3.82        2.08      3.44 o 
  -6   0  12      357.41      360.04      9.07 o 
  -4   0  12       33.49       21.21      2.75 o 
  -2   0  12     1450.07     1536.66     21.78 o 
   0   0  12       55.07       51.11      3.67 o 
   2   0  12      164.93      162.05      8.20 o 
   4   0  12        0.12       -5.25      3.96 o 
   6   0  12        6.89        9.39      6.47 o 
  -8   1  12       18.87       21.98      3.98 o 
  -7   1  12       10.34        4.86      2.56 o 
  -6   1  12      101.65       96.34      4.42 o 
  -5   1  12      240.81      240.61      5.54 o 
  -4   1  12      152.32      140.55      3.81 o 
  -3   1  12       14.19       12.95      1.70 o 
  -2   1  12       74.43       65.59      2.21 o 
  -1   1  12      184.32      187.54      5.52 o 
   0   1  12        8.43        5.36      1.74 o 
   1   1  12       91.66       97.25      3.41 o 
   2   1  12       44.66       48.00      2.83 o 
   3   1  12        7.17        3.90      2.29 o 
   4   1  12       61.55       70.12      4.84 o 
   5   1  12       29.41       32.60      8.36 o 
   6   1  12        9.62        9.96      4.73 o 
  -8   2  12       12.91        6.68      3.54 o 
  -7   2  12      100.78       95.10      5.57 o 
  -6   2  12      126.39      125.67      4.95 o 
  -5   2  12      123.34      120.31      4.53 o 
  -4   2  12        3.92       -1.38      1.70 o 
  -3   2  12        8.01        5.05      1.81 o 
  -2   2  12       10.03        6.84      1.18 o 
  -1   2  12       68.79       63.14      2.92 o 
   0   2  12        1.38       -0.14      1.55 o 
   1   2  12      628.16      641.16      9.80 o 
   2   2  12      111.80      117.01      5.90 o 
   3   2  12        4.03        1.22      3.82 o 
   4   2  12       34.09       41.44      5.23 o 
   5   2  12       95.72      118.98     12.79 o 
   6   2  12       10.70       11.40      5.04 o 
  -8   3  12        5.74        3.06      3.32 o 
  -7   3  12       52.76       62.13      5.28 o 
  -6   3  12      111.58      122.80      8.05 o 
  -5   3  12       14.08       14.63      2.71 o 
  -4   3  12       12.63       19.90      2.65 o 
  -3   3  12      136.14      121.74      4.96 o 
  -2   3  12       42.96       43.49      3.78 o 
  -1   3  12      157.61      139.88      4.21 o 
   0   3  12      110.44      113.59      3.90 o 
   1   3  12       32.21       35.55      3.52 o 
   2   3  12      179.88      179.89      7.13 o 
   3   3  12       66.19       69.70      8.51 o 
   4   3  12        3.26       -1.59      8.55 o 
   5   3  12       57.36       54.96      6.20 o 
   6   3  12        0.41       -5.41      5.91 o 
  -7   4  12       62.49       75.13      5.70 o 
  -6   4  12      248.49      239.41      7.82 o 
  -5   4  12       72.43       79.13      4.95 o 
  -4   4  12       55.81       62.89      4.25 o 
  -3   4  12      414.41      398.13     13.33 o 
  -2   4  12       77.06       70.68      3.60 o 
  -1   4  12      320.63      293.51      6.43 o 
   0   4  12        2.84        2.36      2.38 o 
   1   4  12       49.70       53.03      4.15 o 
   2   4  12        6.13       -1.19      2.37 o 
   3   4  12       10.04        8.74      2.84 o 
   4   4  12       12.02        5.22      3.71 o 
   5   4  12        4.76       -1.76      3.95 o 
   6   4  12        5.18        2.93      4.42 o 
  -7   5  12       14.85       14.23      3.70 o 
  -6   5  12        0.00        0.19      2.88 o 
  -5   5  12       72.37       74.28      6.69 o 
  -4   5  12       31.76       25.96      4.48 o 
  -3   5  12      131.65      110.06      8.59 o 
  -2   5  12       20.47       17.34      4.12 o 
  -1   5  12      172.38      169.50      6.08 o 
   0   5  12       18.43        8.27      3.29 o 
   1   5  12       72.70       72.13      4.92 o 
   2   5  12       70.20       81.86      5.36 o 
   3   5  12      106.26      108.20      5.70 o 
   4   5  12        2.90        2.70      3.38 o 
   5   5  12        9.13       11.18      4.84 o 
  -6   6  12       54.83       63.75      6.82 o 
  -5   6  12        1.15        2.26      3.49 o 
  -4   6  12        4.58       -0.67      3.09 o 
  -3   6  12        2.91        3.38      3.31 o 
  -2   6  12        1.15        0.38      3.18 o 
  -1   6  12        0.98       -0.53      3.10 o 
   0   6  12        0.19       -1.22      2.59 o 
   1   6  12        1.95       -4.29      2.86 o 
   2   6  12        2.85        4.82      3.18 o 
   3   6  12        1.18       -0.15      2.98 o 
   4   6  12        1.46       -1.03      3.29 o 
  -5   7  12        0.00        2.43      3.70 o 
  -4   7  12       25.35       17.37      4.45 o 
  -3   7  12       35.94       42.41      5.42 o 
  -2   7  12       13.31       10.50      5.25 o 
  -1   7  12       78.04       86.90      9.45 o 
   0   7  12       33.89       38.25      5.72 o 
   1   7  12        1.14       -4.29      2.86 o 
   2   7  12        1.91       -2.55      3.07 o 
   3   7  12        2.27        0.75      3.29 o 
  -4   8  12        0.66        2.47      3.89 o 
  -3   8  12        7.70        4.32      3.93 o 
  -2   8  12       37.79       32.41      5.40 o 
  -1   8  12       12.18        7.25      4.10 o 
   0   8  12       32.24       23.24      5.26 o 
   1   8  12       35.53       42.88      5.82 o 
   2   8  12       30.19       41.56      5.18 o 
  -7   0  13       58.20       64.73      5.02 o 
  -5   0  13      716.08      749.23     16.49 o 
  -3   0  13       11.19        9.50      2.82 o 
  -1   0  13       60.58       63.38      4.50 o 
   1   0  13      319.34      322.98      9.19 o 
   3   0  13       25.27       13.48      5.84 o 
   5   0  13      282.69      305.67     16.68 o 
  -8   1  13        6.23        6.29      2.62 o 
  -7   1  13       56.23       64.56      5.04 o 
  -6   1  13      179.27      168.59      5.49 o 
  -5   1  13      115.51      113.07      3.89 o 
  -4   1  13      116.10      105.26      3.45 o 
  -3   1  13       48.66       40.88      2.90 o 
  -2   1  13      122.34      113.63      3.31 o 
  -1   1  13      796.61      833.93     10.67 o 
   0   1  13       45.29       47.80      3.09 o 
   1   1  13        0.23        0.06      1.73 o 
   2   1  13      287.10      285.42      7.51 o 
   3   1  13       25.91       26.71      3.77 o 
   4   1  13        5.90        5.66      4.06 o 
   5   1  13        6.32        2.29      4.84 o 
   6   1  13       30.16       32.59      6.48 o 
  -8   2  13        1.28       -1.86      3.21 o 
  -7   2  13        0.08       -2.85      2.74 o 
  -6   2  13       13.09        8.79      2.78 o 
  -5   2  13      501.53      488.74      9.50 o 
  -4   2  13       74.23       74.25      4.67 o 
  -3   2  13      262.72      257.34      6.42 o 
  -2   2  13      650.84      634.43     10.63 o 
  -1   2  13        0.46       -2.17      1.45 o 
   0   2  13      287.45      297.69     10.41 o 
   1   2  13        3.79        4.73      3.05 o 
   2   2  13      103.96       96.30      5.60 o 
   3   2  13       89.14       80.40     12.74 o 
   4   2  13       26.97       26.76      5.31 o 
   5   2  13       30.58       33.59     10.25 o 
   6   2  13       11.37        2.37      4.69 o 
  -7   3  13        0.18       -3.49      2.75 o 
  -6   3  13      189.65      192.34      7.00 o 
  -5   3  13        5.27        2.29      2.28 o 
  -4   3  13      206.51      212.21      6.91 o 
  -3   3  13        5.85        8.28      2.17 o 
  -2   3  13       78.93       72.33      3.41 o 
  -1   3  13       72.31       74.29      3.44 o 
   0   3  13       22.65       21.63      2.67 o 
   1   3  13      218.39      206.91      6.35 o 
   2   3  13       16.39       16.83      3.80 o 
   3   3  13       13.67       22.42      4.37 o 
   4   3  13        0.00       -5.36      4.43 o 
   5   3  13        8.59       10.42      5.39 o 
  -7   4  13       48.68       65.67      5.64 o 
  -6   4  13       95.57       96.99      5.32 o 
  -5   4  13        8.46        5.81      4.84 o 
  -4   4  13       54.75       53.95      6.94 o 
  -3   4  13        0.03       -2.90      2.27 o 
  -2   4  13       61.63       64.26      3.87 o 
  -1   4  13        0.06        3.25      2.09 o 
   0   4  13        0.47       -2.52      2.12 o 
   1   4  13       59.21       51.90      4.27 o 
   2   4  13        0.61        2.17      2.52 o 
   3   4  13        0.66       -4.34      3.47 o 
   4   4  13        4.46        1.96      3.80 o 
   5   4  13        0.47       -0.60      4.19 o 
  -6   5  13        5.16        4.61      3.87 o 
  -5   5  13        3.16       -0.10      3.28 o 
  -4   5  13       18.71       19.93      4.26 o 
  -3   5  13        1.31       -2.14      2.98 o 
  -2   5  13       45.08       54.30      5.31 o 
  -1   5  13       13.75       13.20      3.24 o 
   0   5  13        5.98       -3.27      2.38 o 
   1   5  13        2.05        3.51      2.85 o 
   2   5  13       55.40       63.26      5.44 o 
   3   5  13      102.21      104.93      5.40 o 
   4   5  13        1.99        4.86      4.90 o 
   5   5  13        0.67       -5.69      4.13 o 
  -6   6  13        6.80        7.57      7.73 o 
  -5   6  13       17.17       23.05      5.26 o 
  -4   6  13        0.26       -3.77      3.36 o 
  -3   6  13       34.62       32.29      4.87 o 
  -2   6  13       14.59       16.70      6.48 o 
  -1   6  13       11.46        7.77      3.78 o 
   0   6  13       27.06       22.74      3.74 o 
   1   6  13        1.80       -2.31      2.88 o 
   2   6  13        1.56       -0.38      3.19 o 
   3   6  13        3.79        4.31      4.86 o 
   4   6  13        0.01       -5.74      3.82 o 
  -5   7  13       51.51       64.12      8.88 o 
  -4   7  13        8.70        6.73      4.49 o 
  -3   7  13        8.45        6.74      3.88 o 
  -2   7  13       33.85       43.69      5.76 o 
  -1   7  13       36.72       43.63      5.80 o 
   0   7  13       72.28       76.72      6.96 o 
   1   7  13        0.01       -2.29      3.12 o 
   2   7  13        5.86        5.42      3.76 o 
   3   7  13        0.07       -2.29      3.41 o 
  -3   8  13        9.51        9.54      4.40 o 
  -2   8  13        1.89        0.53      3.83 o 
  -1   8  13        0.00       -5.46      3.64 o 
   0   8  13       14.65        6.84      5.77 o 
   1   8  13        5.61        7.12      4.58 o 
  -6   0  14       31.75       35.29      4.01 o 
  -4   0  14       28.11       20.04      3.89 o 
  -2   0  14        1.45        8.44     10.92 o 
   0   0  14       72.36       69.67      4.59 o 
   2   0  14       71.89       73.17      5.19 o 
   4   0  14      172.54      171.62     12.62 o 
  -7   1  14        8.67        6.56      2.41 o 
  -6   1  14       32.06       34.09      3.16 o 
  -5   1  14      127.33      123.39      4.13 o 
  -4   1  14      200.29      194.98      4.70 o 
  -3   1  14       28.02       27.94      3.29 o 
  -2   1  14       28.02       24.45      2.54 o 
  -1   1  14        4.42       10.00      2.44 o 
   0   1  14      289.83      265.65      6.07 o 
   1   1  14        9.95        9.28      2.23 o 
   2   1  14       16.54       22.85      3.52 o 
   3   1  14       97.13       87.33      4.91 o 
   4   1  14        0.96       -2.87      3.82 o 
   5   1  14        1.05       -2.49      3.88 o 
  -7   2  14       13.80       22.38      4.06 o 
  -6   2  14        3.95        0.83      2.93 o 
  -5   2  14       64.65       76.43      3.52 o 
  -4   2  14       75.40       78.28      5.13 o 
  -3   2  14      309.68      324.03      8.26 o 
  -2   2  14      358.10      374.44      7.42 o 
  -1   2  14        9.00        8.28      2.68 o 
   0   2  14       15.37       13.02      2.38 o 
   1   2  14        3.12        2.58      2.60 o 
   2   2  14      111.01      110.43      5.06 o 
   3   2  14        8.31        6.31      3.03 o 
   4   2  14        0.37       -4.11      2.74 o 
   5   2  14        5.25        9.32      4.58 o 
  -7   3  14      133.82      128.36      6.32 o 
  -6   3  14        9.81       12.87      3.46 o 
  -5   3  14      122.90      113.78      5.64 o 
  -4   3  14      162.64      174.99      9.38 o 
  -3   3  14      104.80       98.09      4.86 o 
  -2   3  14       12.50        6.67      2.26 o 
  -1   3  14      476.10      481.75      8.81 o 
   0   3  14      103.07       88.15      4.47 o 
   1   3  14       12.21       13.31      3.95 o 
   2   3  14        0.13        0.51      3.87 o 
   3   3  14       30.86       32.66      4.89 o 
   4   3  14       12.10        8.80      4.40 o 
   5   3  14        2.73        5.36      7.01 o 
  -7   4  14        6.69        6.45      3.38 o 
  -6   4  14        4.31        9.14      4.13 o 
  -5   4  14        2.09       -0.26      3.34 o 
  -4   4  14        7.89        4.93      2.92 o 
  -3   4  14        2.84       -1.99      2.32 o 
  -2   4  14       51.10       59.85      3.96 o 
  -1   4  14        0.68        6.27      2.72 o 
   0   4  14       63.76       64.34      4.73 o 
   1   4  14        6.04        1.83      2.79 o 
   2   4  14       27.65       24.98      4.69 o 
   3   4  14       36.32       29.27      7.09 o 
   4   4  14        4.36       -0.18      4.05 o 
   5   4  14        5.74       -0.48      4.05 o 
  -6   5  14        9.29        7.45      4.58 o 
  -5   5  14       21.69       24.23      5.96 o 
  -4   5  14        2.27       -0.61      3.51 o 
  -3   5  14        0.51       -0.42      2.93 o 
  -2   5  14       50.47       54.24      5.55 o 
  -1   5  14       72.21       81.25      4.81 o 
   0   5  14        7.21        7.46      3.17 o 
   1   5  14       31.30       20.84      3.76 o 
   2   5  14        1.35        3.48      3.10 o 
   3   5  14        0.74        0.33      3.92 o 
   4   5  14       33.09       29.90      5.82 o 
  -5   6  14      130.39      145.62      8.24 o 
  -4   6  14       45.87       51.57      8.11 o 
  -3   6  14        0.99        2.23      3.75 o 
  -2   6  14        1.37       -4.87      3.27 o 
  -1   6  14       16.72       10.89      4.00 o 
   0   6  14        0.00       -4.18      2.79 o 
   1   6  14        8.86       14.84      4.51 o 
   2   6  14        1.51        0.81      3.29 o 
   3   6  14        0.96       -4.73      4.07 o 
  -4   7  14        1.14       -5.76      3.84 o 
  -3   7  14       37.54       37.99      5.66 o 
  -2   7  14       13.05        9.43      4.90 o 
  -1   7  14        2.30        3.36      4.12 o 
   0   7  14        0.38       -2.51      2.98 o 
   1   7  14       19.59       21.10      6.24 o 
   2   7  14       10.48        8.82      3.80 o 
  -7   0  15        0.90       -0.85      2.87 o 
  -5   0  15      223.98      229.33      9.11 o 
  -3   0  15       98.37       93.87      8.38 o 
  -1   0  15       44.17       41.93      4.69 o 
   1   0  15       95.86       87.45      5.49 o 
   3   0  15        1.54       -6.57      4.54 o 
   5   0  15        3.85       -3.38      6.22 o 
  -7   1  15        1.70        1.02      2.24 o 
  -6   1  15       68.29       72.36      4.01 o 
  -5   1  15       12.15        6.34      2.64 o 
  -4   1  15       10.84        7.31      2.73 o 
  -3   1  15      150.11      131.47      5.29 o 
  -2   1  15        7.53        8.92      2.66 o 
  -1   1  15       13.12       13.16      2.44 o 
   0   1  15       14.59       20.17      2.74 o 
   1   1  15       50.10       56.70      4.13 o 
   2   1  15       21.72       26.81      3.63 o 
   3   1  15       32.86       47.63      6.19 o 
   4   1  15        9.04        2.36      4.57 o 
   5   1  15        6.87        6.79      5.00 o 
  -7   2  15       42.29       47.24      3.87 o 
  -6   2  15       89.74       99.11      4.20 o 
  -5   2  15       50.33       51.39      4.82 o 
  -4   2  15        0.33       -0.70      2.54 o 
  -3   2  15       20.01       22.12      3.48 o 
  -2   2  15       95.14      108.06      4.20 o 
  -1   2  15       78.71       72.61      3.77 o 
   0   2  15        3.43       -0.11      2.00 o 
   1   2  15       84.12       88.26      4.75 o 
   2   2  15        3.40        0.02      2.77 o 
   3   2  15        7.10        2.97      2.87 o 
   4   2  15        0.26        0.18      4.00 o 
   5   2  15       16.54       15.23      5.45 o 
  -7   3  15        8.00        8.04      4.08 o 
  -6   3  15        1.67        1.45      3.28 o 
  -5   3  15      109.38      111.90      5.90 o 
  -4   3  15       60.71       74.23      5.58 o 
  -3   3  15       75.78       74.04      5.03 o 
  -2   3  15        7.38        4.43      2.33 o 
  -1   3  15      111.07      114.16      4.35 o 
   0   3  15       64.24       67.71      5.87 o 
   1   3  15       16.53       16.56      5.24 o 
   2   3  15        6.45        3.20      3.62 o 
   3   3  15       13.83       12.50      4.43 o 
   4   3  15       39.81       46.19      5.94 o 
  -6   4  15        0.35        2.15      5.87 o 
  -5   4  15       38.76       43.06      5.84 o 
  -4   4  15        8.24        4.82      3.04 o 
  -3   4  15        0.32       -3.39      2.26 o 
  -2   4  15       43.87       41.66      3.60 o 
  -1   4  15       52.07       58.95      4.75 o 
   0   4  15        1.41        2.61      2.82 o 
   1   4  15      143.57      114.05      6.72 o 
   2   4  15        0.25       -3.76      3.15 o 
   3   4  15       10.33        7.35      4.29 o 
   4   4  15       10.07       13.17      4.67 o 
  -5   5  15        0.02        0.32      4.04 o 
  -4   5  15       65.78       97.15      7.76 o 
  -3   5  15        9.75       10.49      4.80 o 
  -2   5  15       11.42       13.82      3.42 o 
  -1   5  15       12.95       14.21      3.42 o 
   0   5  15        4.83        0.85      2.95 o 
   1   5  15       10.26        8.47      3.35 o 
   2   5  15        0.89       -0.84      3.80 o 
   3   5  15        0.00        2.91      4.07 o 
  -4   6  15        0.56       -2.83      3.43 o 
  -3   6  15       22.15       18.80      4.54 o 
  -2   6  15       75.79       81.56      6.84 o 
  -1   6  15       39.22       39.68      4.71 o 
   0   6  15       17.08       18.77      4.06 o 
   1   6  15        3.70       -0.16      3.07 o 
   2   6  15        8.19        4.77      6.49 o 
  -3   7  15        3.20       -0.55      3.92 o 
  -2   7  15        0.08       -5.74      3.83 o 
  -1   7  15       16.42       15.80      4.87 o 
   0   7  15        9.35        6.64      4.00 o 
   1   7  15        0.12       -1.59      5.17 o 
  -6   0  16       51.73       65.33      6.70 o 
  -4   0  16       32.66       41.33      7.44 o 
  -2   0  16     1018.65     1044.94     30.93 o 
   0   0  16      464.10      476.15     18.42 o 
   2   0  16      169.29      165.40     11.76 o 
   4   0  16        2.37        2.92      6.38 o 
  -7   1  16        1.92       -0.90      2.42 o 
  -6   1  16       26.76       22.61      3.09 o 
  -5   1  16       67.32       65.28      6.26 o 
  -4   1  16       15.75       15.23      3.94 o 
  -3   1  16       17.19       21.91      4.53 o 
  -2   1  16      152.55      144.58      7.15 o 
  -1   1  16        5.56        2.72      2.25 o 
   0   1  16       20.60       24.02      3.44 o 
   1   1  16      145.25      136.18      5.66 o 
   2   1  16        0.47       -0.09      2.73 o 
   3   1  16       56.33       74.20      7.54 o 
   4   1  16       13.09        7.17      6.82 o 
  -6   2  16       33.97       35.29      4.74 o 
  -5   2  16      202.59      218.81      7.76 o 
  -4   2  16        8.67        4.82      2.96 o 
  -3   2  16        5.63        0.62      2.59 o 
  -2   2  16       84.76       81.29      6.11 o 
  -1   2  16       89.15       80.29      4.50 o 
   0   2  16        0.53       -2.12      2.46 o 
   1   2  16        1.17        2.19      2.72 o 
   2   2  16        2.86        1.34      3.92 o 
   3   2  16        2.13        4.08      3.35 o 
   4   2  16        2.05        0.61      6.78 o 
  -6   3  16        3.44        2.56      3.25 o 
  -5   3  16       45.30       59.63      5.37 o 
  -4   3  16       86.55       95.53      5.60 o 
  -3   3  16        3.05       -3.80      2.53 o 
  -2   3  16        0.49        0.01      2.16 o 
  -1   3  16       39.59       49.93     11.00 o 
   0   3  16        0.04       -1.34      2.65 o 
   1   3  16       16.84       13.87      4.21 o 
   2   3  16       21.26       17.17      4.79 o 
   3   3  16        0.05       -2.46      3.09 o 
   4   3  16        9.17        9.07      3.83 o 
  -5   4  16        1.70       -1.82      3.52 o 
  -4   4  16        0.26       -3.07      3.06 o 
  -3   4  16        2.71        0.93      2.80 o 
  -2   4  16       43.31       47.29      5.48 o 
  -1   4  16        0.83       -1.15      2.77 o 
   0   4  16       19.68       22.47      6.92 o 
   1   4  16       24.13       16.37      5.12 o 
   2   4  16       15.64       22.41      5.15 o 
   3   4  16        5.30        3.88      4.29 o 
  -5   5  16       59.13       67.15      7.16 o 
  -4   5  16        6.63        4.36      3.97 o 
  -3   5  16        1.39       -4.12      3.54 o 
  -2   5  16        8.16        2.38      3.44 o 
  -1   5  16       77.99       80.19      5.59 o 
   0   5  16       10.13       13.09      7.14 o 
   1   5  16        1.99       -4.31      3.57 o 
   2   5  16        0.04       -6.03      4.22 o 
  -4   6  16        8.40        3.62      4.98 o 
  -3   6  16       47.11       46.29      6.11 o 
  -2   6  16       11.39        9.17      4.72 o 
  -1   6  16        1.69        2.19      3.30 o 
   0   6  16        5.42       -0.24      3.36 o 
   1   6  16       15.40       15.22      5.06 o 
  -5   0  17        4.32       -0.21      5.15 o 
  -3   0  17      101.40      104.13      9.91 o 
  -1   0  17       10.35       10.06      3.63 o 
   1   0  17       33.65       38.28      4.85 o 
   3   0  17        0.54        2.71      6.58 o 
  -6   1  17        0.23       -4.29      3.15 o 
  -5   1  17       19.07       28.04      4.36 o 
  -4   1  17       19.83       17.31      4.97 o 
  -3   1  17        4.57        2.34      3.60 o 
  -2   1  17       61.43       63.46      7.00 o 
  -1   1  17       25.39       31.77      3.92 o 
   0   1  17       29.43       33.28      3.42 o 
   1   1  17        6.43        1.16      2.75 o 
   2   1  17       78.14       84.77      5.85 o 
   3   1  17       21.51       28.87      5.91 o 
   4   1  17        4.41        7.32      5.17 o 
  -6   2  17        8.59        9.44      3.70 o 
  -5   2  17       84.20       98.12      9.97 o 
  -4   2  17       54.03       62.85      6.07 o 
  -3   2  17        3.11       -4.09      3.07 o 
  -2   2  17       35.80       43.96      5.50 o 
  -1   2  17        1.68        3.97      2.76 o 
   0   2  17       23.93       28.32      3.88 o 
   1   2  17       32.94       28.18      4.05 o 
   2   2  17       37.09       39.04      4.70 o 
   3   2  17        4.90        3.51      5.02 o 
  -5   3  17       11.80       12.27      3.79 o 
  -4   3  17       80.66       96.98      8.24 o 
  -3   3  17       16.06       18.34      4.60 o 
  -2   3  17       33.86       35.29      5.25 o 
  -1   3  17       23.40       29.27     10.15 o 
   0   3  17       37.33       34.60      4.27 o 
   1   3  17        7.08        1.77      3.10 o 
   2   3  17        0.93       -0.51      3.06 o 
   3   3  17       31.83       41.60      5.02 o 
  -5   4  17      225.68      259.86     12.55 o 
  -4   4  17        0.07        2.09      3.30 o 
  -3   4  17       55.74       69.31      5.61 o 
  -2   4  17        1.84       -5.89      3.93 o 
  -1   4  17       70.79       89.21     13.85 o 
   0   4  17        2.60        0.35      3.80 o 
   1   4  17        0.07       -0.83      3.97 o 
   2   4  17        0.03       -2.69      4.06 o 
  -4   5  17       36.07       49.47      8.94 o 
  -3   5  17       14.62        9.03      4.52 o 
  -2   5  17        9.90        6.01      5.41 o 
  -1   5  17       26.70       27.76      5.31 o 
   0   5  17       35.06       40.06      5.84 o 
   1   5  17        2.91        8.30      9.54 o 
  -2   6  17       10.81       14.21      8.89 o 
  -1   6  17        0.43       -3.01      3.50 o 
  -4   0  18        0.26       -0.03      5.15 o 
  -2   0  18       44.45       35.60      7.49 o 
   0   0  18        6.50        4.08      5.11 o 
   2   0  18        1.84        2.79      5.84 o 
  -5   1  18       20.46       24.35      5.77 o 
  -4   1  18       14.97       12.36      4.40 o 
  -3   1  18       69.88       81.51      7.18 o 
  -2   1  18       15.45       21.00      4.78 o 
  -1   1  18       45.01       51.28      5.85 o 
   0   1  18        2.69        3.46      3.08 o 
   1   1  18        4.70        5.96      3.22 o 
   2   1  18        0.15        2.97      4.27 o 
   3   1  18        3.90        1.71      4.69 o 
  -5   2  18       60.15       78.93      7.70 o 
  -4   2  18      101.34      123.15      8.26 o 
  -3   2  18        0.83       -3.22      3.54 o 
  -2   2  18       14.52       26.92      7.21 o 
  -1   2  18      131.05      146.84      6.31 o 
   0   2  18       11.91       14.15      3.58 o 
   1   2  18       37.81       42.12      4.52 o 
   2   2  18        0.67       -0.36      3.09 o 
  -5   3  18        1.77        3.70      3.61 o 
  -4   3  18        0.42       -1.51      4.01 o 
  -3   3  18        3.64        0.31      4.24 o 
  -2   3  18        0.82       -2.76      3.65 o 
  -1   3  18        0.71       -0.42      5.97 o 
   0   3  18        2.06       -1.23      3.92 o 
   1   3  18        1.82        3.50      3.32 o 
   2   3  18        2.95        1.44      3.38 o 
  -4   4  18       39.51       47.83      5.25 o 
  -3   4  18        0.06        0.18      4.03 o 
  -2   4  18       72.35      111.44     11.66 o 
  -1   4  18       26.04       27.09      5.07 o 
   0   4  18        1.16       -1.12      3.90 o 
   1   4  18        0.12        1.15      4.91 o 
  -2   5  18        1.08        5.46      5.96 o 
  -1   5  18        7.55       14.63      5.85 o 
   0   5  18       38.96       43.70      6.31 o 
  -3   0  19       66.41       52.91      8.79 o 
  -1   0  19      119.14      112.53     10.23 o 
   1   0  19       28.31       19.95      7.75 o 
  -4   1  19       54.16       61.71      7.57 o 
  -3   1  19       16.36       27.66      5.51 o 
  -2   1  19        6.80        1.93      3.68 o 
  -1   1  19       10.86       17.36      7.64 o 
   0   1  19       19.80       17.59      3.82 o 
   1   1  19        0.39       -4.49      2.99 o 
   2   1  19        1.05       -0.86     10.31 o 
  -4   2  19        1.92        2.89      4.43 o 
  -3   2  19       10.11       10.66      4.87 o 
  -2   2  19       62.35       82.45     11.73 o 
  -1   2  19       31.30       35.30      7.39 o 
   0   2  19       16.27       20.52      4.94 o 
   1   2  19        3.07        1.40      3.42 o 
  -3   3  19        6.91        4.77      4.72 o 
  -2   3  19        0.01       -3.73      4.36 o 
  -1   3  19        1.68        3.43      5.69 o 
   0   3  19        7.56        6.02      4.05 o 
   1   3  19        0.07        0.42      3.35 o 
  -2   4  19       12.58       16.40      6.80 o 
  -1   4  19       22.38       28.93      6.54 o 
  -2   0  20        1.26        8.17      6.32 o 
  -3   1  20        3.07        7.65      4.43 o 
  -2   1  20       40.94       31.23      5.60 o 
  -1   1  20       24.13       40.80      6.18 o 
   0   1  20       43.15       46.65      6.24 o 
  -2   2  20       32.57       42.60      6.29 o 
  -1   2  20        5.14        9.77      6.07 o 
                                                 
